# Supplementary material for: Multi-trait analysis characterizes the genetics of thyroid function and identifies causal associations with clinical implications
Source: Nat Commun. 2024 Jan 30;15:888. doi: 10.1038/s41467-024-44701-9 (PMC10828500; doi:10.1038/s41467-024-44701-9)
Supplement: Supplementary file 4 — Supplementary Data 1-25 [file 41467_2024_44701_MOESM4_ESM.xlsx]

## Sheet: Overview
Supplementary Tables Multi-trait analysis characterizes the genetics of thyroid function and identifies causal associations with clinical implications
Supplementary Table 1. Study population characteristics
Supplementary Table 2. Genome-wide significant variants for reference range TSH
Supplementary Table 3. Genome-wide significant variants for FT4
Supplementary Table 4. Genome-wide significant variants for FT3
Supplementary Table 5. Genome-wide significant variants for TT3
Supplementary Table 6. Genome-wide significant variants for FT3/FT4 ratio
Supplementary Table 7. Genome-wide significant variants for TT3/FT4 ratio
Supplementary Table 8. Genome-wide significant variants for high TSH
Supplementary Table 9. Genome-wide significant variants for low TSH
Supplementary Table 10. Description of all identified thyroid function parameter loci
Supplementary Table 11. Look-up of reference range TSH and FT4 index variants in previous reference range thyroid function GWAS (Teumer et al 2018)
Supplementary Table 12. Genome-wide significant variants from GCTA analyses
Supplementary Table 13. Summary statistics of 95% credible set SNPs in the SuSiE fine-mapping of the thyroid function traits loci
Supplementary Table 14. Colocalization of index variants with mRNA expression data (GTEx)
Supplementary Table 15: DEPICT results used as input for pathway analysis
Supplementary Table 16. Top 10 significantly enriched canonical pathways with corresponding genes for TSH, FT4, FT3/FT4 ratio and low TSH
Supplementary Table 17. Heritability enrichment analysis of thyroid function traits using thyroid scRNA-seq data
Supplementary Table 18. Characteristics of GWAS meta-analyses used for the Mendelian Randomization analyses on clinical endpoints
Supplementary Table 19. Association results with the outcome for the final variants included in the MR
Supplementary Table 20. Mendelian Randomization of thyroid related clinical endpoints
Supplementary Table 21. PheWAS results in UKBB passing Bonferroni correction using hospital acquired (HES) data for all thyroid traits.
Supplementary Table 22. Polygenic risk score analysis in thyroid cancer patients (deCODE) for thyroid traits with n>5 genome-wide variants
Supplementary Table 23. Variants used as instruments for Mendelian Randomization analyses with thyroid function parameters as exposure.
Supplementary Table 24. Results of Mendelian Randomization (MR) analyses investigating the association between variants of thyroid function and thyroid cancer using various MR methods
Supplementary Table 25. Look-up of TSH, increased TSH and decreased TSH genome wide variants in autoimmune thyroid disease GWAS (Saevarsdottir et al. 2020).

## Sheet: ST1
Study population characteristics
	Study	Adigen	Amish	ARIC	BHS	BLSA	BLTS	CHS	CHRIS	CROATIA_Split 1	CROATIA_Split 2	CROATIA_Korcula	CROATIA_Vis	EPIC-Norfolk	Fenland	FHS	GARP	GCKD	GESUS	GODARTS	GODARTS-SHARE	HBCS	Health2006	Health2008	HUNT	InCHIANTI	Inter99	KORA	LBC1921	LBC1936	Leiden Longevity Study	LifeLines-1	LifeLines-2	Michigan Genomics Initiative	Nijmegen Biomedical Study	PROSPER	Regeneron/Geisinger DiscovEHR (MyCode)	Rotterdam Study I	Rotterdam Study II	Rotterdam Study III	SardiNIA	SHIP-START	SHIP-TREND	SIBLOS	TwinsUK	Val Borbera	WGHS
	Ethnicity	European	European	Caucasian	European	European	European	European Descent	European	European		European	European	European	European	European	European	European	European	European		European	European	European	European	European	European	European	European	European	European	European	European	European	European	European	European American	European	European	European	European	European	European	European	European	European	European
	Country	Denmark	United States	USA	Australia	USA	Australia	USA	Italy	Croatia		Croatia	Croatia	United Kingdom	United Kingdom	USA	Netherlands	Germany	Danish	Scotland (UK)		Finland	Denmark	Denmark	Norway	Italy	Denmark	Germany	Scotland	Scotland	Netherlands	Netherlands	Netherlands	United States	Netherlands	UK, Ireland and Netherlands	USA	Netherlands	Netherlands	Netherlands	Italy	Germany	Germany	Belgium	United Kingdom	Italy	USA
	Study design	Population-based	Population-based	community-based population	Population-based	Population based	Twins	population-based	Family Population-based	Population-based		Population-based	Population-based	Population-based	Population-based	Family Community-based	Sibling pairs	CKD population	Population-based	Population-based		Birth cohort	Population-based	Population-based	Population-based	population-based	Population-based	Population-based	Population-based	Population-based	Family Population-based	Population-based	Population-based	Hospital based: patients are consented prior to surgery	Population-based	RCT, population based	Population-based	General Population-Based	General Population-Based	General Population-Based	Family Population-based	Population-based	Population-based	Population-based	Twins	Family Population-based	Population-based
	Iodine status		NA	risk of iodine-induced hyperthyroidism	iodine-sufficient	NA	iodine-sufficient	risk of iodine-induced hyperthyroidism	adequate iodine status	adequate iodine status		adequate iodine status	adequate iodine status	NA	NA	risk of iodine-induced hyperthyroidism		iodine-sufficient	Mild iodine deficiency	mild iodine deficiency		mild iodine deficiency	iodine replete	iodine replete	iodine sufficient	mild iodine deficiency	mild iodine deficiency	iodine-sufficient	mild to moderate iodine deficiency	mild to moderate iodine deficiency	iodine-sufficient	adequate iodine status	adequate iodine status	unknown	adequate iodine status	iodine-sufficient to mild iodine deficiency	unknown	iodine-sufficient	iodine-sufficient	iodine-sufficient	mild to moderate iodine deficiency	mild iodine deficiency	mild iodine deficiency	mild iodine deficiency	mild to moderate iodine deficiency	mild iodine deficiency	Unknown
	Iodine status reference		NA	WHO data (multi center study)	PMID: 16489900	NA	PMID: 16489900	WHO data	PMID: 28287203	PMID: 22816208		PMID: 22816208	PMID: 22816208	NA	NA	WHO data	na	WHO data (multi center study)	PMID: 27283870	PMID: 21640375		PMID: 32460688	PMID: 17264188	PMID: 17264188	PMID: 3603493	WHO data	PMID: 11895314	PMID: 24496892	PMID: 29083437	PMID: 29083437	WHO data	PMID: 28516817	PMID: 28516817	NA	PMID: 28516817	WHO data	NA	WHO data	WHO data	WHO data	PMID: 7868805	PMID: 28941352	PMID: 28941352	PMID:10913937	PMID: 21640375	WHO data	NA
TSH MEASUREMENTS	Sample type	Fasting serum	Serum blood drawn fasting or non-fasting and sent to Quest Diagnostics (Horsham, PA)	Serum	Serum	Overnight fasted serum	Plasma collected in the morning, without fasting	fasting serum	Fasting serum samples taken between 08:00 AM and 10:00 AM at the study center. After pre-analytical sample processing, samples were shipped to the laboratory of the Merano hospital, Italy, where TSH was measured in the afternoon of the same day.	Plasma, samples taken between 07:00 and 09:00 AM and stored at -80 °C in the Croatian Centre for Global Health (Split, Croatia)		Plasma, samples taken between 07:00 and 09:00 AM, stored at -80 °C in the Medical Research Council, Human Genetic Unit (Edinburgh, Scotland)	Plasma, samples taken between 07:00 and 09:00 AM, stored at -80 °C in the Medical Research Council, Human Genetic Unit (Edinburgh, Scotland)	non-fasted citrated plasma, stored in liquid nitrogen until measurement	fasted heparin-plasma, stored at -80°C in the MRC Epidemiology Biobank	Frozen Plasma	Serum	EDTA Plasma	Fresh nonfasting lithium-heparin (TSH, fT4, tT3) and serum (anti-TPO) taken between 03:00 PM and 09:00 PM, aliquots were prepared for analysis the following morning and for storage at -80 °C in the biobank	Non fasting sample taken 9am - 4pm. Samples stored in the biochemistry Dept Ninewells Hospital Dundee		Serum	Fasting serum	Fasting serum	Nonfasting serum samples taken during the day, and analyzed at the Hormon Laboratory, Aker University Hospital (Oslo, Norway; HUNT2) or at Levanger Hospital, Nord-Trøndelag Hospital Trust (HUNT3).	frozen plasma	Fasting serum	Serum	Fresh non-fasting serum	Fresh non-fasting Serum	Serum	Serum, fasting between 08:00 am and 10:00 am, measured on same day as blood draw	Serum, fasting between 08:00 am and 10:00 am, measured on same day as blood draw	Unknown, values were extracted from each patient's electronic medical record	Serum, non-fasting, taken during the day Serum samples were stored at the Department of Laboratory Medicine (Radboudumc, the Netherlands) at -40 °C until use	serum	Serum, refrigerated or frozen, processed within 7 days (if refrigerated) or 1 month (if frozen).	Frozen Serum	Frozen Serum	Frozen Serum	Fresh Serum	Nonfasting blood samples taken between 07:00 AM and 04:00 PM, and serum aliquots were prepared for immediate analysis and for storage at -80 °C in the Integrated Research Biobank (Liconic, Liechtenstein)	Nonfasting blood samples taken between 07:00 AM and 04:00 PM, and serum aliquots were prepared for immediate analysis and for storage at -80 °C in the Integrated Research Biobank (Liconic, Liechtenstein)	Serum, fasting, taken between 08:00 and 10:00. Serum aliquots stored at -80°C until use in the Biobank of the Reseach unit of Department Endocrinology of University Hospital Ghent	Serum	Fresh Serum	EDTA that were shipped overnight in cooled packaging to a central storage facility where it was separated into plasma and buffy-coat fractions, divided into aliquots, and stored in liquid nitrogen
	Original units	miU/L	µIU/ml	mIU/L	mIU/L	mU/L	mIU/L	mIU/L	mIU/L	mIU/L		mIU/L	mIU/L	mU/l	mlU/l	MCIU/ML	mU/L	mU/L	mIU/L	mU/L		mIU/L	mU/l	mU/l	mU/L	mIU/L	mU/l	mlU/l	mU/L	mU/L	mU/L	mU/l	mU/l	mU/L	mE/l	mIU/L	UIU/ML	mIU/L	mIU/L	mIU/L	mIU/L	mIU/L	mIU/L	mU/L	mIU/L	uUI/mL	mIU/L
	Assay	Enzymatically (Serono Diagnostics (Switzerland))	Solidphase chemiluminescent competitve analog immunoassay (Quest Diagnostics, Horsham, PA)	Roche Elecsys 2010, sandwich immunoassay	Siemens, Immulite2000	Vista Chemiluminesence Immunoassay	Architect, Abbott Diagnostics Division	chemiluminescent immunoassays on the Elecsys 2010 analyzer (Roche Diagnostics, Indianapolis, IN)	immunochemiluminescent assay (Architect, Abbott Diagnostics, or Cobas, Roche Diagnostics)	immunoassay method, (Liason assay, DiaSorin, Saluggia, Italy)		immunoassay method, (Liason assay, DiaSorin, Saluggia, Italy)	immunoassay method, (Liason assay, DiaSorin, Saluggia, Italy)	AutoDelfia time resolved fluoroimmunoassay kits (Wallac, Finland)	Sandwich ELISA (DiaSorin, Saluggia, Italy)	chemiluminescence assay,London Diagnostics, Eden Prairie, MN	Modular E170 from Roche	chemiluminesence, Siemens Dimension Vista	Electrochemiluminescence immunoassay (ECLIA) on Cobas 6000	Siemens Vista Dimension		AxSYM Ultrasensitive hTSH II (Abbott)	Chemilumineszenz (Dimension VISTA (Siemens Healthcare Diagnostics, Eschborn, Germany))	Chemilumineszenz (Dimension VISTA (Siemens Healthcare Diagnostics, Eschborn, Germany))	TSH was measured using DELFIA hTSH Ultra from Wallac Oy (Turku, Finland) in HUNT2 (1995-97) and a chemiluminescent microparticle immunoassay on an Architect ci8200 from Abbott (Abbott Ireland, Longford, Ireland; and Abbott Laboratories, Abbott Park, IL) in HUNT3 (2006-08).	Chemilum Vitros	Chemilumineszenz (Dimension VISTA (Siemens Healthcare Diagnostics, Eschborn, Germany))	Immunochemiluminescent procedures (Dimension Vista System, Siemens)	ARCHITECT TSH, Abbott Architect Analyser	ARCHITECT TSH, Abbott Architect Analyser	Modular E170 from Roche	Roche E170 Modular System	Roche E170 Modular System	Chemiluminescent Immunoassay	Binding analysis type Immuno Luminometric Assay (ILMA) on a random access analyzer (Architect; Abbott Diagnostics Division)	electrochemiluminescence immunodetection method	Electrochemiluminescence	ECLIA, Roche	ECLIA, Roche	ECLIA, Roche	Siemens, Immulite2000	immunochemiluminescent procedures (Byk Sangtec Diagnostica GmbH, Frankfurt, Germany)	Dimension Vista System, Siemens	Electrochemiluminescence immunoassay (Cobas e801 Roche)	Architect, Abbott Diagnostics Division, Modular Analytics E170 Roche Diagnostics	Access Hypersensitive hTSH (Beckman Coulter) AND Siemens Immunolite2000	TSH, FT3, and FT4 were measured at Atherotech Diagnostics Laboratory using the Roche Cobas e601 analyzer with coefficients of variation (CVs) of #8.7% (TSH) and #6.6% (fT4). The electrochemiluminescence immunoassay.
	TSH reference range	0.39 - 3.38	0.45-7.65	0.61-5.4 mIU/L	0.4-4	0.4-4	0.4-4	0.27-4.2 mU/L	0.4 - 4.0 mIU/L	0.3–3.6		0.3–3.6	0.3–3.6	0.45-4.49	0.36-3.6	0.51–5.0 mU/liter	0.811-1.928	0.36-3.74 mIU/L	0.3-4 mIU/L	0.4-4.0 mU/l		NA	0.40 - 4.76	0.57 - 5.95	0.5-4.5	0.46-4.68 mIU/L	0.39-4.26	0.52-3.60 mIU/l	0.5-4.7	0.5-4.7	0.3 – 4.8	0.4-4.5	0.4-4.5	0.30 - 5.50 mU/L	0.34-4.66 mU/L	0.45-4.50 mU/l	0.27-4.2 uIU/mL	0.27-4.20 mIU/L	0.27-4.20 mIU/L	0.27-4.20 mIU/L	0.4-4 mIU/L	0.25 - 2.12 mIU/L	0.49 - 3.29 mIU/L	0.27 - 4.2 mU/L	0.4-4 (Architect), 0.5-5 (E170)	Access Hypersensitive hTSH (Beckman Coulter): 0.34-5.6 uUI/mL; Siemens Immunolite2000: 0.4-4 uUI/mL	0.27 to 4.2 mIU/L
	Reference (PMID)		22339761	27540046	20097710	NA	PMID: 31922575	16507804	26541195; 28374192	30843173		30843173	30843173	29631476	provided by manufacturer	18073305	23408906	NA	24001461	NA		NA			23975540	27000328		NA	NA	NA	20018826	33237973	33237973		16254196	23554996	26866580	NA	NA	NA	18514160	15785248	25452467	24032604	17970774/18681828	NA	18070814, 28580441
FT4 MEASUREMENTS	Sample type	NA	NA	Serum	Serum	Overnight fasted serum	Plasma collected in the morning, without fasting	fasting serum	NA	Plasma		Plasma	Plasma	non-fasted citrated plasma, stored in liquid nitrogen until measurement	fasted heparin-plasma, stored at -80°C in the MRC Epidemiology Biobank	NA	Serum	EDTA Plasma	Fresh nonfasting lithium-heparin plasma	Serum, non fasting		Serum	Fasting serum	Fasting serum	NA	Frozen plasma	Fasting serum	Serum	Fresh non-fasting serum	Fresh non-fasting serum	Serum	Serum, fasting, measured on same day as blood draw	Serum, fasting, measured on same day as blood draw	Unknown, values were extracted from each patient's electronic medical record	Serum, non-fasting, taken during the day	serum	Serum, refrigerated or frozen, processed within 7 days (if refrigerated) or 1 month (if frozen).	Frozen Serum	Frozen Serum	Frozen Serum	Fresh Serum	Fresh Serum	Fresh Serum	Serum, fasting, taken between 08:00 and 10:00. Serum aliquots stored at -80°C until use in the Biobank of the Reseach unit of Department Endocrinology of University Hospital Ghent	Serum	NA	plasma
	Original units	NA	NA	ng/dL	pmol/L	ng/dl	pmol/L	ng/dL	NA	pmol/L		pmol/L	pmol/L	pmol/l	pmol/l	NA	mU/L	pmol/L	ng/dl	pmol/L		pmol/l	pmol/l	pmol/l	NA	ng/dL	pmol/l	pmol/L	pmol/L	pmol/L	pmol/L	pmol/l	pmol/l	ng/dL	pmol/l	pmol/l	ng/dL.	pmol/L	pmol/L	pmol/L	ng/dl	pmol/L	ng/dl	ng/dL	pmol/L	NA	ng/dl
	Assay	NA	NA	Roche Elecsys 2010, competition immunoassay	Siemens, Immulite2000	Vista Chemiluminesence Immunoassay	Architect, Abbott Diagnostics Division	chemiluminescent immunoassays on the Elecsys 2010 analyzer (Roche Diagnostics, Indianapolis, IN)	NA	immunoassay method, (Liason assay, DiaSorin, Saluggia, Italy)		immunoassay method, (Liason assay, DiaSorin, Saluggia, Italy)	immunoassay method, (Liason assay, DiaSorin, Saluggia, Italy)	AutoDelfia time resolved fluoroimmunoassay kits (Wallac, Finland)	Solid phase antigen linked technique (DiaSorin, Saluggia, Italy)	NA	Modular E170 from Roche	competition immunoassay, Siemens Dimension Vista	Electrochemiluminescence immunoassay (ECLIA) on Cobas 6000	Siemens Vista Dimension		AxSYM Free T4 (Abbott)	kompetitiver Immunoassay (Dimension VISTA (Siemens Healthcare Diagnostics, Eschborn, Germany))	kompetitiver Immunoassay (Dimension VISTA (Siemens Healthcare Diagnostics, Eschborn, Germany))	NA	Chemilum Vitros	kompetitiver Immunoassay (Dimension VISTA (Siemens Healthcare Diagnostics, Eschborn, Germany))		ARCHITECT Free T4, Abbott Architect Analyser	ARCHITECT Free T4, Abbott Architect Analyser	Modular E170 from Roche	Roche E170 Modular System	Roche E170 Modular System	Chemiluminescent Immunoassay	luminescence enzyme immunoassay on a random-access assay system (Vitros ECI; Ortho Clinical Diagnostics)	Central laboratory	Electrochemiluminescence	ECLIA, Roche	ECLIA, Roche	ECLIA, Roche	Siemens, Immulite2000	immunochemiluminescent procedures (Byk Sangtec Diagnostica GmbH, Frankfurt, Germany)	Dimension Vista System, Siemens	Electrochemiluminescence immunoassay (Cobas e801 Roche)	Architect, Abbott Diagnostics Division	NA	The electrochemiluminescence immunoassay
	FT4 reference range	NA	NA	0.87-1.5 ng/dL	10-20	0.71-1.85	9–19	0.7–1.7 ng/dl	NA	10.1 - 22.7		10.1 - 22.7	10.1 - 22.7	9-20	10.29-21.89	NA	290 - 15.409 - 2.051	9.8-18.8	0.78-2.02 ng/dl	9.8-18.8		NA	9.34 - 16.00	10.80 - 17.01	NA	0.77-2.19	11.70-19.50	10,4 – 16,9 pmol/L	9-21	9-21	13 – 23	11-20	11-20	0.76 - 1.70 ng/dL	8.0–22.0	12.0 to 18.0 pmol/L	0.9 - 1.7 ng/dL.	11 - 25	11 - 25	11 - 25	0.89–1.76	0.65 - 1.47		0.9 - 1.7 ng/dL	9–19	NA	0.93 to 1.7 ng/dL
	Reference (PMID)	NA	NA	27540046	20097710	26791089	PMID: 31922575	16507804	NA	30843173		30843173	30843173	provided by manufacturer	provided by manufacturer	NA	NA	NA	24001461	NA		NA	NA	NA	NA	27000328	NA	NA	NA	NA	20018826	33237973	33237973		21917860	23554996		26262438	26262438	26262438	NA	15785248	25452467	21393448	17970774	exclude individuals under hormone replacement therapy, thyroid surgery	28580441
FT3 MEASUREMENTS	Sample type	Serum	NA	NA	Serum	Overnight fasted serum	Plasma collected in the morning, without fasting	NA	NA	Plasma		Plasma	Plasma	NA	fasted heparin-plasma, stored at -80°C in the MRC Epidemiology Biobank	NA	NA	EDTA Plasma	NA	Serum non fasting		serum	NA	NA	NA	Frozen plasma	NA	Serum	NA	NA	serum	Serum, fasting, measured on same day as blood draw	Serum, fasting, measured on same day as blood draw	Unknown, values were extracted from each patient's electronic medical record	Serum, non-fasting, taken during the day	NA	Serum, refrigerated or frozen, processed within 7 days (if refrigerated) or 1 month (if frozen).	NA	NA	NA	NA	Fresh Serum	Fresh Serum	Serum, fasting, taken between 08:00 and 10:00. Serum aliquots stored at -80°C until use in the Biobank of the Reseach unit of Department Endocrinology of University Hospital Ghent	Serum	NA	plasma
	Original units	pmol/L	NA	NA	pmol/L	pg/ml	pmol/L	NA	NA	pmol/L		pmol/L	pmol/L	NA	pmol/l	NA	NA	pmol/L	NA	pmol/l		pmol/l	NA	NA	NA	pg/mL	NA	pmol/L	NA	NA	pmol/L	pmol/l	pmol/l	pg/mL	ng/dl	NA	pg/mL (Reference range 2.5 - 4.3 pg/mL)	NA	NA	NA	NA	ng/dl	ng/dl	pg/mL	pmol/L	NA	reference range: 0.20‑0.44 pg/ml,
	Assay	Enzymatically (Serono Diagnostics (Switzerland))	NA	NA	Siemens, Immulite2000	Vista Chemiluminesence Immunoassay	Architect, Abbott Diagnostics Division	NA	NA	immunoassay method, (Liason assay, DiaSorin, Saluggia, Italy)		immunoassay method, (Liason assay, DiaSorin, Saluggia, Italy)	immunoassay method, (Liason assay, DiaSorin, Saluggia, Italy)	NA	Solid phase antigen linked technique (DiaSorin, Saluggia, Italy)	NA	NA	competition immunoassay, Siemens Dimension Vista	NA	Siemens Vista Dimension			NA	NA	NA	Chemilum Vitros	NA		NA	NA	Modular E170 from Roche	Roche E170 Modular System	Roche E170 Modular System	Chemiluminescent Immunoassay	chemiluminescent immunoassay (Vitros ECiQ; Ortho-Clinical Diagnostics)	NA	Electrochemiluminescence	NA	NA	NA	NA	immunochemiluminescent procedures (Byk Sangtec Diagnostica GmbH, Frankfurt, Germany)	Dimension Vista System, Siemens	Electrochemiluminescence immunoassay (Cobas e801 Roche)	Architect, Abbott Diagnostics Division	NA	The electrochemiluminescence immunoassay, Roche
TT3 MEASUREMENTS	Sample type	NA	NA	Serum	NA	NA	NA	fasting serum	NA	serum		NA	NA	NA	NA	NA	NA	NA	Fresh nonfasting lithium-heparin plasma	NA		NA	NA	NA	NA	NA	NA	NA	Fresh Serum	Fresh Serum	NA	NA	NA	Unknown, values were extracted from each patient's electronic medical record	NA	NA	NA	NA	NA	NA	NA	NA	NA	Serum, fasting, taken between 08:00 and 10:00. Serum aliquots stored at -80°C until use in the Biobank of the Reseach unit of Department Endocrinology of University Hospital Ghent	NA	NA	NA
	Original units	NA	NA	ng/dL	NA	NA	NA	nmol/l	NA	nmol/L		NA	NA	NA	NA	NA	NA	NA	ng/dl	NA		NA	NA	NA	NA	NA	NA	NA	nmol/L	nmol/L	NA	NA	NA	ng/dL	NA	NA	NA	NA	NA	NA	NA	NA	NA	ng/dL	NA	NA	NA
	Assay	NA	NA	Roche Elecsys 2010, competition immunoassay	NA	NA	NA	chemiluminescent immunoassays on the Elecsys 2010 analyzer (Roche Diagnostics, Indianapolis, IN)	NA	chemiluminescence immunoassay (Liason assay, DiaSorin, Saluggia, Italy)		NA	NA	NA	NA	NA	NA	NA	Electrochemiluminescence immunoassay (ECLIA) on Cobas 6000	NA		NA	NA	NA	NA	NA	NA	NA	ARCHITECT TT3, Abbott Architect Analyser	ARCHITECT TT3, Abbott Architect Analyser	NA	NA	NA	Chemiluminescent Immunoassay	NA	NA	NA	NA	NA	NA	NA	NA	NA	Electrochemiluminescence immunoassay (Cobas e801 Roche)	NA	NA	NA
	Exclusions	NA	exclude individuals under thyroid medication H03, thyroid surgery	exclude individuals under thyroid medication	Exclude individuals under hormone replacement therapy, thyroid surgery	exclude individuals without thyroid function data	no exclusions	exclude individuals using thyroid medication	exclude individuals under thyroid medication H03, thyroid surgery	missing genotype and phenotype values; individuals under thyroid medication; thyroid surgery		missing genotype and phenotype values; individuals under thyroid medication; thyroid surgery	missing genotype and phenotype values; individuals under thyroid medication; thyroid surgery	self-reported intake of thyroid medication	self-reported intake of thyroid medication, missing values in any thyroid hormone measurement		NA	exclude individuals under any thyroid medication, such as hormone replacement therapy and antithyroid agents	excluded pregnant women and individuals treated with thyroid medication H03	exclude people with antithyroid medication, thyroid surgery, thyroid cancer or any treatment with radioiodine		Excluding individuals who have had thyroxin treatment and who have had surgery.	NA	NA	exclude individuals with thyroid disorders based on self-report, blood tests indicating clearly overt hypothyroidism (TSH ≥ 10 mU/L combined with free T4 < 9 pmol/L; undiagnosed overt autoimmune hypothyroidism was relatively common at the time of HUNT2) and cancer registry data.	exclude individuals under treatmnent with thyroid hormone, anti-thyroid drugs, amiodarone, lithyium, thyroid surgery	NA	exclude individuals under thyroid medication H03, thyroid surgery	thyroid medication, thyroid surgery	thyroid medication, thyroid surgery	exclude individuals with missing TSH values, thyroid medication H03, age <18 years	exclude individuals with thyroid hormones or antithyroid drugs	exclude individuals with thyroid hormones or antithyroid drugs	Individuals on thyroid medication or who had undergone thyroid surgery	exclude individuals with thyroid surgery	exclude individuals under hormone replacement therapy, thyroid surgery	thyroid surgery or disease treatment, TSH outside the reference	exclude individuals under hormone replacement therapy, thyroid surgery	exclude individuals under hormone replacement therapy, thyroid surgery	exclude individuals under hormone replacement therapy, thyroid surgery	exclude individuals under hormone replacement therapy, thyroid surgery	exclude individuals under thyroid medication H03, thyroid surgery	exclude individuals under thyroid medication H03, thyroid surgery	missing trait values	Exclude individuals under hormone replacement therapy, thyroid surgery	NA	information on surgery and medication, not available
PARTICIPANTS	Number of cases in decreased TSH GWAS (N, mean SD)	11, 0.28, 0.09	NA	232, 0.03, 0.17	134, 0.26, 0.11	NA	NA	56, 0.21, 0.15	108, 0.23, 0.13	5, 0.16, 0.05		6, 0.11, 0.10	10, 0.115, 0.110	268, 0.24, 0.14	41, 0.16, 0.10	65	NA	168, 0.19, 0.12	29, 0.11, 0.1	NA		NA	73, 0.27, 0.12	19, 0.339, 0.22	1376, 0.33,0.15	NA	133, 0.24, 0.12	NA	66	96	NA	NA	NA	202, 0.17, 0.10	48, 0.21, 0.15	132, 0.25, 0.14	NA	76	26	20	336	274, 0.15, 0.07	257, 0.35, 0.11	1, 0.198(mU/L), 0	42, 0.25, 0.14	61	168, 2.07, 1.05
	Number of cases in increased TSH GWAS (N, mean SD)	13, 4.79, 1.51	NA	521, 0.06, 0.25	158, 9.70, 14.42	NA	NA	482, 8.69, 11.49	297, 6.47, 7.07	111, 5.08, 1.88		73, 6.02, 4.22	64, 10.36, 16.52	713, 12.1,23.2	445, 6.74, 7.1	139	NA	106, 4.95, 2.06	171, 5.86, 4.45	NA		NA	69, 9.26, 7.34	18, 10.52, 8.04	922,6.29,2.90	NA	126, 13.04, 19.33	NA	34	99	NA	NA	NA	233, 8.40, 8.33	44, 6.18, 3.38	297, 6.85, 3.09	NA	315	188	200	230	102, 6.72, 12.69	113, 5.08, 3.9	19, 9.79(mU/L), 18.31	110, 6.69, 5.62	40	680, 3.67, 5.57
	Number of participants in TSH GWAS (N, mean, SD)	455, 1.29,0.84	1661, 2.16, 4.21	7358, 2.10, 1.01	4114, 1.41, 0.72	499,2.86, 2.83	1954, 1.49, 0.65	3060, 2.14, 0.96	8736 1.68, 0.77	788, 1.77, 0.79		738, 1.49, 0.73	777, 1.58, 0.71	9572, 1.84, 0.85	10920, 1.51, 0.63	2444, 2.10, 2.88	289 - 1.928 - 0.811	3390, 1.42, 0.71	2298, 1.9, 0.81	11930,1.84,0.87		497, 2.03, 1.51	2722, 1.72, 1.86	650, 2.42, 2.14	53044, 1.61,0.74	1102, 1.9, 4.5	5254, 1.65, 3.55	2213	343, 1.75, 0.67	731, 1.80, 0.67	1702, 1.77, 0.88	4163, 2.17, 0.89	7977, 2.16, 0.88	18814, 1.80, 0.95 (mU/L)	1685, 1.52, 0.81	4215, 1.91, 0.89	69877, 1.97, 0.86	2919, 1.85, 0.88	1731, 1.88, 0.86	2594, 2.03, 0.83	5552 , 1.70 , 0.81	3335, 0.76, 0.37	3279, 1.33, 0.59	961, 1.69 (mU/L), 0.71	3270, 1.78, 1.61	1541, 1.579, 0.873	2487, 2.21, 0.94
	Number of participants in FT4 GWAS (N, mean, SD)	NA	NA	7356, 1.13, 0.15	4367, 16.02, 2.51	499, 1.15, 0.18	1954, 12.54, 1.37	3037, 1.22, 0.17	NA	784, 12.66, 2.16		738, 13.29, 6.91	771, 14.09, 2.60	9572, 12.5, 3.27	10920, 12.7, 2.02	NA	290 - 15.409 - 2.051	3387, 1.07, 0.17	2298, 1.21, 0.15	2376,1.11,3.3		497	2683, 12.41, 1.73	652, 13.66, 1.97	NA	1102, 1.4, 0.36	5268, 15.22, 2.50	2206	343, 14.00, 2.09	731, 15.28, 2.05	1702, 1.18, 0.16	4163, 15.75, 2.01	7977, 15.81, 2.01	7444, 1.09, 0.22 (ng/dL)	1685, 1.05, 0.16	4215, 15.5, 2.13	6215, 1.19, 0.22	2919	1729	2593	5552 , 1.28 , 0.20	3329, 0.99, 0.20	3172, 1.02, 0.13	961, 1.42 (ng/dL), 0.19	2252, 13.76, 2.10	NA	2487, 1.14, 0.18
	Number of participants in FT3 GWAS (N, mean, SD)	456, 5.07,0.68	NA	NA	4034, 5.72, 1.36	499, 2.94, 0.6	1954, 4.13, 0.43	NA	NA	784, 4.62, 1.63		738, 4.52, 0.65	750, 4.69, 1.53	NA	10920, 4.04, 0.57	NA	NA	3388, 0.28, 0.04	NA	NA		454, 0.29, 0.04	NA	NA	NA	1102, 4.3, 0.6	NA	2206	NA	NA	1702, 0.27, 0.04	4163, 5.23, 0.69	7977, 5.28, 0.71	1279, 0.308, 0.098 (ng/dL)	NA	NA	6215, 2.97, 0,48	NA	NA	NA	NA	3329, 0.34, 0.05	3170, 0.31, 0.04	961, 3.83 (pg/mL), 0.39	1759, 3.93, 0.57	NA	2487, 0.30 ng/dl, 0.04
	Number of participants in TT3 GWAS (N, mean, SD)	NA	NA	7357, 128.7, 22.46	NA	NA	NA	3017, 1.79, 0.32	NA	786, 1.74, 0.32		NA	NA	NA	NA	NA	NA	NA	2298, 111.04, 19.01	NA		NA	NA	NA	NA	NA	NA	NA	266, 1.45, 0.24	648, 2.14, 0.36	NA	NA	NA	884, 114.14, 41.51 (ng/dL)	1507, 1.63, 0.26	NA	NA	NA	NA	NA	NA	NA	NA	961, 2.00 (ng/dL), 0.31	NA	NA	NA
	Number of participants in FT3/FT4 ratio GWAS (N, mean, SD)	NA	NA	NA	4033, 0.36, 0.12	499, 5.54, 0.28	1941	NA	NA	784, 0.37, 0.15		738, 0.35, 0.06	746, 0.34, 0.09	NA	10920, -1.14, 0.16	NA	NA	3385, 0.27, 0.19	NA	NA		454, 0.27, 0.04	NA	NA	NA	1102, 3.4, 0.22	NA	2200	NA	NA	1702, 0.23, 0.04	4163, 0.336, 0.051	7977, 0.338, 0.053	NA	NA	NA	NA	NA	NA	NA	NA	3326, 0.36, 0.09	3164, 0.3, 0.05	960, 0.27, 0.04	1758, 0.29, 0.05	NA	2484, 0.27, 0.07
	Number of participants in TT3/FT4 ratio GWAS (N, mean, SD)	NA	NA	7356, 115.38, 24.88	NA	NA	NA	2784, 1.49, 0.32	NA	782, 0.14, 0.03		NA	NA	NA	NA	NA	NA	NA	2298, 4.52, 0.2	NA		NA	NA	NA	NA	NA	NA	NA	266, -2.26, 0.24	648, -1.97, 0.19	NA	NA	NA	705, 103.62, 37.13	1494, 0.12 0.03	NA	NA	NA	NA	NA	NA	NA	NA	960, 1.43, 0.28	NA	NA	NA
	Age (Mean , SD)	48.75, 5.93	51.70, 17.67	57.1, 5.68	50.46, 17.29	60.7, 14.1	46.48, 5.13	75.7, 5.1	44.71, 16.05	50.34, 14.40		56.26, 13.95	56.16, 15.56	58.7 (9.4)	48.5 (7.5)	47.54, 9.93	60.320 - 7.468	59.49, 12.27	56.12, 13.48	55.7,13.35		60.90, 2.83	49.74, 12.94	46.80, 8.13	51.58, 15.19	68.32, 15.48	46.26, 7.93	54.55, 13.26	79.03, 0.57	69.55, 0.84	59.05, 6.78	51.4, 11.5	42.3, 13.0	49.17, 17.62	60.93, 10.29	75.264, 3.352	NA	72.50, 7.20	64.76, 7.99	57.18, 6.82	43.18 , 17.85	48.49, 16.25	51.14, 15.44	34.45, 5.54	49.31, 13.42	54.07, 18.03903	3335, 57.3, 8.1
	Men, (N, %)	457, 100.00	846, 50.93	3639, 49.5	1981, 45.0	260, 52.1	753, 38.54	834, 40.4	4348, 47.57	374, 41.28		325, 36.23	402, 41.87	5028, 47.6%	5478, 48.0%	1173, 48.0	59 - 20.345	2246, 66.25	1350, 44.94	7097,59.4		233, 51.32	1256, 45.08	279, 42.72	24416, 46%	481, 43.6%	2648, 48.90	1037, 46.9	195, 44.0	491, 53.0	809, 47.53	1721, 41.3	3349, 42	8477, 45% (for TSH)	842, 49.97	2154, 51.7	NA	1286 (44.1)	848, 49.0	1208, 46.6	2819 , 50.8	1743, 52.26	1899, 52.04	999, 100%	252, 6.9	715, 46.4	0, 0%
	% TPOAb positivity (cutoff)	NA	NA	13.2 (34)	15.0 (35)	NA	19.5 (6)	15.3 (>34)	5.6 (50)	15.7 (16)		26.62 (16)	20.42 (16)	NA	NA	NA	NA	9.0 (34)	60 U/ml	NA		3.3 (200)	NA	NA	NA	NA	NA	NA	NA	NA	NA	NA	NA	NA	NA	NA	NA	NA	NA	NA	11.1 (35)	4.4 (200)	3.62 (200)	4.02% (>35U/L)	17.6 (34) E170, 19.5 (6) Architect	9.3 (50 or 60 depending on kit)	NA
GENOTYPING	Genotyping centre	NNF CBMR, Denmark	Affymetrix, Inc., USA	UT Houston, Human Genetics Center	PathWest Laboratory Medicine (Australia), Centre National de Genotypage (France)	National Institute on Aging	deCODE genetics, (Iceland)	General Clinical Research Center's Phenotyping/Genotyping Laboratory at Cedars-Sinai	Life & Brain (Germany)	AROS Applied Biotechnology, Aarhus, Denmark	Genetics Core Laboratory at the Clinical Research Facility, University of Edinburgh, Scotland	Helmholtz ZentrumMünchen, GmbH, Neuherberg, Germany	Genetics Core Laboratory at the Clinical Research Facility, University of Edinburgh, Scotland	Cambridge Genomic Services, Department of Pathology, University of Cambridge, UK	1. Cambridge Genomic Services, Department of Pathology, University of Cambridge, UK 2. Sanger, Cambridge, UK	Affymetrix	Rotterdam, The Netherlands	Helmholtz Zentrum München, Germany	IKMB, Kiel University, Germany	University of Dundee, UK		Wellcome Trust Sanger Institute (Cambridge, UK)	NNF CBMR, Denmark	NNF CBMR, Denmark	NTNU, Norway	National Institute on Aging	NNF CBMR, Denmark	HelmHoltz Zentrum München, Germany	WTCRF, Edinburgh, UK	WTCRF, Edinburgh, UK	Rotterdam Genotyping Center, The Netherlands / Estonian Biocentre, Genotyping Core Facility, Estonia	UMCG (in-house)	UMCG (in-house)	University of Michigan Advanced Genomics Core	deCODE genetics, (Iceland)	Erasmus MC , Rotterdam, the Netherlands	Regeneron Genetics Center, Tarrytown, USA	Erasmus University Medical Center (Rotterdam, the Netherlands)	Erasmus University Medical Center (Rotterdam, the Netherlands)	Erasmus University Medical Center (Rotterdam, the Netherlands)	Lanusei, CNR (Sardinia, Italy)	Affymetrix, Inc., USA	Helmholtz Zentrum München, Germany	HuGe-F (Netherlands)	Wellcome Trust Sanger Inst.(UK), CIDR (USA), Centre National de Genotypage (France), Duke University (USA), Helsinki University (Finland)	Genome Analysis Center at Helmholtz Zentrum München - German Research Center for Environmental Health	Amgen, Cambridge, USA
	Genotyping Array	CoreExome_version1.0	Affymetrix 500k, Affymetrix SNP 6.0	Affymetrix 6.0	Illumina 610Q and 660W	Illumina 550K	Illumina 610-Quad Beadchip	Illumina HumanCNV370-Duo BeadChip	Illumina HumanOmniExpress, Illumina HumanOmni2.5M	Illumina HumanHap 370CNV QUAD Phase 1	Illumina HumanOmni ExpressExome8v1-2_A	CNV370v1,CNV370-Quadv3	Illumina Human Hap300v1 BeadChip	Affymetrix UK Biobank Axiom array	Fenland participants were genotyped using three genotyping arrays: the Affymetrix UK Biobank Axiom array (OMICs, N=8994), Illumina Infinium Core Exome 24v1 (Core-Exome, N=1060) and Affymetrix SNP5.0 (GWAS, N=1402)	Affymetrix GeneChip Human Mapping 500K Array Set® and 50K Human Gene Focused Panel®	Illumina Human660W	Illumina Omni2.5Exome (only Omni2.5 data were used)	Illumina, Infinium Global Screening Array, v.2	Affymetrix, Illumina ominexpress,Illumina Infiniun Broad, Global Screening Arrays		Modified Illumina 610k chip	Illumina HumanOmniExpress-24v1-0_A and Illumina HumanOmniExpress-24v1-1_A	Illumina HumanOmniExpress-24v1-0_A and Illumina HumanOmniExpress-24v1-1_A	Illumina HumanCoreExome v1.0 and 1.1	Illumina 550K	Illumina HumanOmniExpress-24v1-0_A and Illumina HumanOmniExpress-24v1-1_A	Affymetrix Axiom	Illumina 610 Quadv1	Illumina 610 Quadv1	Illumina Human660W and OmniExpress	Illumina CytoSNP12v2	Illumina GSA v1	Illumina HumanCoreExome 24 with custom content	Illumina HumanOmniExpress-12 and -24 BeadChip	Illumina 660K beadchip	GSA-24v1-0_A1 OmniExpressExome BeadChip	Illumina 550 K and 610 K arrays	Illumina 550 K and 610 K arrays	Illumina 550 K and 610 K arrays	ImmunoChip, MetaboChip, OmniExpress, ExomeChip	Affymetrix SNP 6.0	Illumina Omni 2.5/Illumina GSA	Illumina GSA beadchip (Illumina GSA arrays "Infinium iSelect 24x1 HTS custom beadchip kit")	Illumina TruSeq, Illumina Hap300, Hap550, Hap610	HumanCNV370-Quadv3_C (1664 samples) + HumanOmniExpress-12v1_H (121 samples)	HumanHap300 Duo "+"
	Genotyping calling algorithm	GenomeStudio	BRLMM	birdseed	Illumina GenomeStudio	Genomestudio	Illumina BeadStudio	Illumina BeadStudio software	GenomeStudio	Illumina BeadStudio V3	Illumina BeadStudio V3	Illumina BeadStudio V3	Illumina BeadStudio V3	Axiom GT1	Axiom GT1/GenCall/BRLMM	Affymetrix BRLMM	Genome studio	GenomeStudio	GenomeStudio	BRLMM,GenCall,Autocall, Genome Studio	BRLMM,GenCall,Autocall, Genome Studio	Genomestudio	GenCall	GenCall	GenomeStudio	Genomestudio	GenCall	Affymetrix software	GenomeStudio	GenomeStudio	Illumina GenomeStudio	GenomeStudio	GenomeStudio	GenomeStudio	GenomeStudio	Genome studio	GenomeStudio	GenomeStudio Genecall	GenomeStudio Genecall	GenomeStudio Genecall	GenomeStudio, Z call	Birdseed2	GenCall v1.0	GenomeStudio	Illuminus	GenomeStudio, Z call	BeadStudio v. 3.3
SAMPLE GENOTYPING QC	Sample call rate	>95%	>95%	NA	>95%	>98.5%	1	<97%	>95%	>97%	≥97%	>97%	>95%	>=97%	>95%	>97%	>95%	>97%	>98%	>95%	>95%	>95%	>95%	>95%	> 98%	>97%	>95%	>97%	>95%	>95%	>95%	>95%	>95%	≥ 99%	>95%	>98%	>90%	≥ 97.5%	≥ 97.5%	≥ 97.5%	>98%	>92%	≥94%	>95%	≥95%	>=90%	>98%
	Other exclusions	Missingness, Inbreeding/heterozygosity, ethnicity check, duplicated samples, relatedness, gender mismatch	duplicate samples (by IBS) or reported/genotyped gender mismatch	discrepancies with previous genotypes, sex mismatch, one member of first-degree relative pair, outliers based on outliers based on measures of cryptic relatedness	gender mismatch with X chromosomes genotypes	ethnicity, sex mismatch	NA	African American excluded, 1908 persons were excluded from genotyping if they had prevalent cardiovascular disease. Other samples were excluded for sex mismatch and discordance with prior genotyping.	Gender mismatch, ethnicity check	Duplicate samples, gender mismatch	Duplicate samples, gender mismatch	Duplicate samples, gender mismatch	Duplicate samples, gender mismatch	Channel contrast (DishQC <0.82), sex discrepancy, unusually high number of singleton genotypes, impossible IBD values, and heterozygosity outliers	Samples were excluded for the following reasons: 1) failed channel contrast (DishQC <0.82); 2) low call rate (<95%); 3) gender mismatch between reported and genetic sex; 4) heterozygosity outlier; 5) unusually high number of singleton genotypes or 6) impossible identity-by-descent values.	sample failures, genotyped sex different from recorded sex, discordance based on pedigree analyses	sample call rate >95%	gender mismatch based on X chromosomes genotypes, heterozygosity outliers, cryptic relatedness and divergent ancestry	Relatedness (1. and 2. degree), gender mismatch, ethnicity outliers, heterozygosity rate outliers > 3SD	Relatedness, gender mismatch,	Relatedness, gender mismatch,	Subjects with gender discrepancy were removed (after QC, n = 1720)	Missingness, Inbreeding/heterozygosity, ethnicity check, duplicated samples, relatedness, gender mismatch	Missingness, Inbreeding/heterozygosity, ethnicity check, duplicated samples, relatedness, gender mismatch	samples with evidence of gender discrepancy, duplicates, an excess of ±6 SD of the heterozygosity rate, and individuals with non-Norwegian ancestry identified by plotting the first ten genotype-driven principal components (PCs)	Gender mismatch, heterozygosity (>0.3)	Missingness, ethnicity check, gender mismatch, Inbreeding/heterozygosity	missmatch of phenotypic and genetic gender, 5SD from mean heterozygosity rate, comparison with other genotyping of the same individuals (Metabochip, Exome, Omni)	gender mismatch, relatedness, evidence of non-European descent	gender mismatch, relatedness, evidence of non-European descent	NA	close relatives (pi-hat>0.4), non-caucasian, sex mismatch	non-caucasian, sex mismatch	Unexpected duplicates, unusual XY composition, gender mismatch, contamination > 2.5%, sample call rate < 99%, chromosomal call-rate drop > 5%	Exclusion of population outliers using principal component analysis, exclusion of sex discrepancies based on a comparison of genotype data and clinical data, relatedness check (exclusion of PI_HAT > 0.25)	Discordance between genotyped and recorded sex, excess inter/intra heterozygosity, Non-European ancestry	ancestry based on PCA with HM reference population, gender mismatch, relatedness	1) Missing DNA 2) Gender mismatch with typed X-linked markers 3) Excess autosomal heterozygosity > 0.336~FDR>0.1% 4) Duplicates and/or 1st or 2nd degree relatives using IBS probabilities >97% from PLINK 5) Ethnic outliers using IBS distances > 3SD	1) Missing DNA 2) Gender mismatch with typed X-linked markers 3) Excess autosomal heterozygosity > 0.336~FDR>0.1% 4) Duplicates and/or 1st or 2nd degree relatives using IBS probabilities >97% from PLINK 5) Ethnic outliers using IBS distances > 3SD	1) Missing DNA 2) Gender mismatch with typed X-linked markers 3) Excess autosomal heterozygosity > 0.336~FDR>0.1% 4) Duplicates and/or 1st or 2nd degree relatives using IBS probabilities >97% from PLINK 5) Ethnic outliers using IBS distances > 3SD	gender mismatch with X chromosomes genotypes, mistmatch with reported pedigree information	duplicate samples (by IBS) or reported/genotyped gender mismatch	duplicate samples (by IBS) or reported/genotyped gender mismatch	Medication or disease known to affect bone metabolism and/or sex steroid metabolism, identical twins, Age difference between siblings >12 years, missing genotype data	gender mismatch with X chromosomes genotypes	NA	Exclude non-European by MDS and self-report
SNP QC	MAF (required)	>0% (monomorphic snps excluded)	>1%	>0.5%	>1%	>1%	>1%	none	>1%	≥1%	≥1%	≥1%	≥1%	>0	OMICS & CoreExome, >0%; GWAS: >1%	>1%	>=1%	>1%	>1%	MAF>0	MAF>0	>1%	>0% (monomorphic snps excluded)	>0% (monomorphic snps excluded)	>0	>0%	>0% (monomorphic snps excluded)	>2%	>1%	>1%	>= 1%	>1%	>1%	>0	>1%	>1%					>1% (OmniExpress),>0 (others)	>0	>0% (OMNI); MAC ≥ 10 or MAF ≥ 1% (GSA)	<1%	>0	>1%	>0
	HWE (required)	P>10-5	>1E-6	P>1E-5	P>10-6	p>0.0001	P>10-6	P > 10-5	P>0.0001	p < 10-6	p < 10-6	p < 10-6	p < 10-6	>1e-6	>1e-6	P>10-6	p>=10-4	P>1E-5	P>1x10^-10	P > 0.000001	P > 0.000001	P>10-6	P>10-5	P>10-5	P > 0.0000001	P>10-6	P>10-5	P>5*1E-6	P>0.001	P>0.001	P>=10-4	10-4	10-4	P > 10-4	P>0.0001	P>10-6	> 1e-15	P>10-6	P>10-6	P>10-6	P>10-6	P>0.0001	P>0.0001	P>0.000001	P>10-6	P>10-6	p>10^-6
	CALL RATE (required)	>98%	>95%	>95%	>95%	>99%	1	>97%	>95%	≥98%	≥98%	≥98%	≥98%	>=95%	>95%	0.969	>95%	>96%	>98%	>97%	>97%	> 95% individuals and markers (99% for markers with MAF < 5%)	>98%	>98%	>98%	>99%	>98%	>98%	>98%	>98%	>= 95%	>95%	>95%	≥ 99%	>95%	>95%	>90%	≥ 97.5%	≥ 97.5%	≥ 97.5%	>98%	>95%	>95%	>95%	>95%	>=90%	>90%
	Mendelian Error (exclude if)	NA	NA	NA	NA	NA	NA	<=2 duplicate errors or Mendelian inconsistencies (for reference CEPH trios), heterozygote frequency = 0, SNP not found in HapMap.	NA	NA	NA	NA	NA	NA	NA	>1000 occurrence	NA	NA	NA	NA	NA	NA	NA	NA	NA	na	NA	NA	NA	NA	NA	NA	NA	NA	NA	NA	NA	NA	NA	NA	>2% families	NA	NA	NA	NA	NA	NA
	Duplicate Errors (exclude if)	NA	chr:position:type	NA	NA	NA	NA	<=2 duplicate errors	NA	NA	NA	NA	NA	chr:position:type	chr:position:type	Any	NA	NA	NA	NA	NA	NA	NA	NA	NA	na	NA	NA	NA	NA	NA	NA	NA	NA	NA	NA		NA	NA	NA	NA	chr:position:type	chr:position:type	NA	NA	NA	NA
	Other	NA	NA	NA	NA	NA	NA	none	NA	NA	NA	NA	NA	Clusters pass Affymetrix SNPolisher standard tests and thresholds. MAF not significantly affected by plate; HRC-1000G check: not match to ref (allele, chr, pos), not in ref, A/T G/C SNPs with MAF>0.4 in ref.dataset, SNPs with AF diff >0.2 compared to ref	Clusters pass Affymetrix SNPolisher standard tests and thresholds. MAF not significantly affected by plate; HRC-1000G check: not match to ref (allele, chr, pos), not in ref, A/T G/C SNPs with MAF>0.4 in ref.dataset, SNPs with AF diff >0.2 compared to ref; mapping problem from b36 to b37 (GWAS set)	Not on Chromosome 1-22 and X	NA	NA	NA	b37	b37	NA	NA	NA	NA	na	NA	NA	NA	NA	NA	NA	NA	Exclusions: Gen train score < 0.15, Cluster separation score < 0.3, HWE < 10-4 within array, HWE < 10-6 after array version merging, monomorphic, evidence of batch effects (Fisher's exact test p < 10-3 between arrays)	NA	NA	NA	NA	NA	NA	>2% errors at SNPs genotyped in different arrays	position mapping problem from b36 to b37	position mapping problem from b36 to b37	removal of strand flips	NA	NA	position mapping problem from b36 to b37
	SNPs for imputation	535966	397,704	682749	521307	2543887	528509	306655	608,197	317898	321456	317898	289827	705199	718409/352994/320432	412053	512147	1489007	479.991	800000	800000	509947	632630	632630	368,139	498838	634.218	541422	549692	549692	296,486 autosomal and 6,185 X-linked	257581	571420	502255	609 046	557192	540,464 (GSA) / 796,286(OMNI)				890,542 autosomal markers and 16,325 X-linked	823,635	1,803,558 (OMNI); 488,725 (GSA)	598788	>303940	332887 (for 1664 individuals with Illumina 370k chip);648130 (for 121 individuals with Illumina OmniExpress 700k)	332,927
Imputation	Reference Panel	HRC	March 2012 1000G Phase1 V3 release	1000G Phase I	1000 Genomes	HRC v1.1	HRC r1.1	1000G Phase1 version3, release stamp 2012-11-16	HRC v1.1	Merged Split2 and 1000 Genomes Project	1000 Genomes project phase I version 3	1000 Genomes project phase I version 3	1000 Genomes project phase I version 3	HRC v1.0 (autosomes) or HRC v1.1 (X-chr) + UK10K + 1000Gphase3	OMICS and GWAS sets: HRC v1.0 (autosome) or HRC v1.1 (X-chr) + UK10K + 1000Gphase3 CoreExome: HRC v1.1 + UK10K + 1000Gphase3	1000G Phase I Version 3 EUR	1000_genomes_HG19_Build37	1000G Phase 3 ver 5	HRC v.1.1	HRCv1.1	HRCv1.1	1000Gv3	HRC	HRC	merged reference panel of Haplotype Reference Consortium (HRC) and whole genome sequencing data for 2,201 HUNT samples	HRC v1.1	1000 Genomes Phase 3	1000Gv3	1000Gv3 March 2012	1000Gv3 March 2012	HRC v1.1	1000G v3	1000G v3	HRC v 1.1	1000 Genomes phase1v3 together with Genome of the Netherlands 4 (GONL4)	1000Gv3	HRC	1000Gv3	1000Gv3	1000Gv3	1000Gv3	HRC v1.1	HRC v1.1	HRC r1.1 2016 (GRCh37/hg19)	1000Gv3	1000genomes phase1 integrated version 3	1000 genomes, v3, phase 5
	Build	37	37	37	37	37	37	37	37	37	37	37	37	37	37	37	37	37	37	37	37	37	37	37	37	37	37	37	37	37	37	37	37	37	37	37	38/37	37	37	37	37	37	37	37	37	37	37
	Software for imputation	EagleV2.4/Minimac4	SHAPEIT, IMPUTE2	IMPUTE2	Minimac	EagleV2/Minimac3	IMPUTE2	MACH	EagleV2/Minimac3	Impute2	Impute2	Impute2	Impute2	IMPUTE 4/PBWT	IMPUTE4/PBWT	MACH/minimac	Impute_v2	IMPUTE v2.3.1	Eagle2/Minimac4	shapeit2/Pbwt(GoDARTS),Eagle/Minimac	shapeit2/Pbwt(GoDARTS),Eagle/Minimac	IMPUTE2	Michigan server, Eagle autosomes, shapit x-chr	Michigan server, Eagle autosomes, shapit x-chr	Minimac3	Minimac3	Michigan server, Eagle autosomes, shapit x-chr	IMPUTE v2.3.2	minimac	minimac	HRC server	BEAGLE v.3.1.0	BEAGLE v.3.1.0	Minimac4	Impute2	IMPUTE	Michigan Imputation Server	MACH	MACH	MACH	minimac 2	EagleV2/Minimac3	EagleV2/Minimac3	EagleV2.4/Minimac4	IMPUTE2	SHAPEITv2for 1664 individuals with Illumina 370K chip;none for 121 individuals with illumina OmniExpress 700k; IMPUTE version 2.2.2	MaCH (v. 1.0.16) and Minimac (release 5/29/2012)
	Filters	NA	NA	No filtering post imputation	Rsq <0.3	NA	R2 >0.9	variance on the allele dosage ≤0.01	R2>=0.3	MAF≥1%, info>0.4, HWE p ≤ 10-6	MAF≥1%, info>0.4, HWE p ≤ 10-6	MAF≥1%, info>0.4, HWE p ≤ 10-6	MAF≥1%, info>0.4, HWE p ≤ 10-6	singletons, imputation quality (info) < 0.4	Variants with MAF < 0.001, imputation quality (info) < 0.4 or Hardy Weinberg Equilibrium p < 10-7 in any of the genotyping subsets were excluded from further analyses.	none	NA	MAF>1% and info > 0.8	NA	NA	NA	heterozygosity, gender check and relatedness checks	NA	NA	NA	NA	NA	not monomorphic	none	none	NA	MAF>0	MAF>0	NA	NA	none	none	Uploaded without filtering	Uploaded without filtering	Uploaded without filtering	none	NA	NA	N/A	Info score <0.4 (imputed)	Call rate filter >0.9; HWE (P-value) filter >10-3; MAF filter >0.01	NA
	SNPs for analysis (imputed and genotyped)	39,127,679	10,219,553	38038523	29777832	15072155	6005138	38050714	19,299,904	8789375		9479965	9477884	34549603	28,414,247/15,453,239/14,761,079	16719908	20526424	9281895	40,359,613	39235157		39282668	19,106,786	14,453,659	20.7 million	16821213	20,751,560	32496272	40519716	40519716	39,117,106	4,800,000	10,002,031	29163884	20,011,335	29879342	8785802 (GSA); 8827369 (OMNI)	29,079,054 autosomal, 1,264,876 X-chromosomal	29,079,054 autosomal, 1,264,876 X-chromosomal	29,079,054 autosomal, 1,264,876 X-chromosomal	39340652	40,356,094	40,360,359	39,131,556	37426733	38043574	31,068,686
Data Analysis	Adjustments	sex, age, age2, PC 1-4	sex, age, age2, kinship	sex, age, age2, study centers, appropriate PCs	sex, age, age2	sex, age, age2, PC1-2	sex, age, age2, reagent lot, PC 1-5	sex, age, age2, cohort, PCs	sex, age, relatedness	sex, age, age2		sex, age, age2	sex, age, age2	sex, age, age2, PC 1-10	sex, age, age2, PC 1-10	sex, age, age2, associated PC	sex, age, age2	sex, age, age2, appropriate PCs	sex, age, age2, PC1-10	sex, age, age2, PC 1-5		sex, age, age² and 3 principal components for population stratification	sex, age, age2, PC 1-4	sex, age, age2, PC 1-4	sex, age, age2, PC 1-15,genotyping batch, HUNT batch	sex, age, age2, PC 1-10	sex, age, age2, PC 1-4	(sex, age2) for invnormFT3 and lnFT3_FT4, (sex, age, age2) for others	sex, age, age2 PC1-4	sex, age, age2 PC1-4	age, age2, sex, familial relatedness	sex, age, age2, PC1-10	sex, age, age2	Sex, age, age^2, PC1-4, array version	exclusion population outliers, PC, relatedness check, sex	sex, age, age2	sex, age, age2, PC 1-10	sex, age, age2	sex, age, age2	sex, age, age2	sex, age, age2	sex, age, age2, PC 1-10	sex, age, age2, PC 1-10	exclude population outliers	sex, age, age2, assay	sex, age, age2, pca1, pca2, pca3	age, age2, PC1-10 (all female)
	Software for analysis (quantitative)	SNPtest v2.5.2	MMAP	SNPTEST v2.5.2	GEMMA	PLINK v1.90b4.4	Plink v1.90	R	EPACTS-3.2.6-patched	GenABEL, SNPTEST		GenABEL, VariABEL	GenABEL, VariABEL	SNPtest v2.5.2	SNPtest v2.5.2	GWAF	qtassoc	SNPTEST v2.5	PLINK v.2	SNPtest v2.5.4		SNPTEST	SNPtest v2.5.2	SNPtest v2.5.2	SAIGE v0.36.3	PLINK v1.90b4.4	SNPtest v2.5.2	SNPTEST	mach2qtl	mach2qtl	rvtests (version: 20190205)	PLINK	BOLT-LMM	SAIGE	SNPTest	SNPtest	plink v 1.9	ProbABEL	ProbABEL	ProbABEL	EPACTS (qemmax)	EPACTS-3.2.6-patched	EPACTS-3.2.6-patched	SNPtest v2.5.2	GEMMA	R, GEMMA SNPTEST v2.4.1	ProbABEL
	Software for analysis (case-control)	SNPtest v2.5.2	NA	SNPTEST v2.5.2	GWAF	NA	NA	R	EPACTS-3.2.6-patched	NA	NA	NA	NA	SNPtest v2.5.2	SNPtest v2.5.2	GWAF	ccassoc	SNPTEST v2.5	PLINK v.2	NA	NA	SNPTEST	SNPtest v2.5.2	SNPtest v2.5.2	SAIGE v0.36.3	NA	SNPtest v2.52	SNPTEST	mach2qtl	mach2dat	-	PLINK	BOLT-LMM	SAIGE	SNPTest	QT-assoc	plink v 1.9	ProbABEL	ProbABEL	ProbABEL	GWAF	EPACTS-3.2.6-patched	EPACTS-3.2.6-patched	SNPtest v2.5.2	GWAF	R, GEMMA SNPTEST v2.4.1	ProbABEL
REFERENCES	Reference study description (PMID)	19828683	14969401, 15621217, 18440328, 26374108	2646917	20097710	19126858	22563384	1669507	26541195					10466767	1818302	14819398;474565	15458958	21862458; 25271006	24001461	29025058, ﻿28148535		16251536	PMID: 23615486	PMID: 22587629	22879362	11129752	PMID: 14663300	16032514	29546429	29546429	19682117	18075776	18075776		28082374	10569329; 21977987	26866580	21877163; 29064009	21877163; 29064009	21877163; 29064009	16934002; 26366554	20167617	20167617	24086088	17254428	19847309	18070814
	Study link/ website		NA	https://www2.cscc.unc.edu/aric/	www.busseltonhealthstudy	https://www.blsa.nih.gov/	NA	http://www.chs-nhlbi.org/	https://www.eurac.edu/en/institutes-centers/institute-for-biomedicine/pages/chris					https://www.epic-norfolk.org.uk/	https://www.mrc-epid.cam.ac.uk/research/studies/fenland/	http://www.framinghamheartstudy.org/	http://www.molepi.nl/research/osteoarthritis	http://www.gckd.de/	NA	https://www.registerforshare.org & https://godarts.org		http://research.med.helsinki.fi/obesity/Eriksson/default.html	https://pubmed.ncbi.nlm.nih.gov/23615486/	https://pubmed.ncbi.nlm.nih.gov/22587629/	https://www.ntnu.edu/hunt	http://inchiantistudy.net/wp/	https://pubmed.ncbi.nlm.nih.gov/14663300/	https://www.helmholtz-muenchen.de/en/kora/index.html	https://www.lothianbirthcohort.ed.ac.uk/	https://www.lothianbirthcohort.ed.ac.uk/	www.leidenlangleven.nl/en/home	www.lifelines.nl	www.lifelines.nl	https://precisionhealth.umich.edu/our-research/michigangenomics/	https://www.radboudumc.nl/en/trials/nijmegen-biomedical-study	NA	https://www.geisinger.org/precision-health/mycode/discovehr-project	http://www.epib.nl/research/ergo.htm	http://www.epib.nl/research/ergo.htm	http://www.epib.nl/research/ergo.htm	http://sardinia.nia.nih.gov/	http://ship.community-medicine.de/	http://ship.community-medicine.de/	N/A	http://www.twinsuk.ac.uk	NA	https://whs.bwh.harvard.edu

## Sheet: ST2
Genome-wide significant variants for reference range TSH
Locus	Novel/Known Locus	Genetic variant	Novel/Known Variant	Chr	Position	Nearest Gene	Function	A1	A2	AF1	Effect	SE	P	I2	N	P FT4	P low TSH	P high TSH
1	Novel	rs74451129	Novel	1	10728048	CASZ1	intron	t	c	0.2825	-0.0235	0.0035	1.77e-11	0	259354	0.1337	0.4853	0.8741
2	Novel	rs6669935	Novel	1	16358685	CLCNKA	intron	c	g	0.4341	0.0177	0.0029	1.91e-09	31.6	265816	0.01892	0.03239	0.00533
3	Known	rs10799824	Known	1	19841174	CAPZB	unknown	a	g	0.1561	-0.1187	0.004	5.12e-194	40.6	260264	2.389e-06	4.258e-20	1.538e-06
3	Known	rs12091047	Known	1	19771925	CAPZB	intron	t	c	0.3458	0.0669	0.0031	8.98e-106	49.2	260264	0.001063	1.707e-08	7.733e-06
3	Known	rs12133889	Known	1	19893155	LOC105378614	unknown	a	g	0.3942	0.029	0.003	2.21e-22	0	265816	0.5221	0.5078	0.04294
3	Known	rs139260332	Novel	1	19668630	CAPZB	intron	a	g	0.0141	-0.0998	0.0146	7.37e-12	0	252530	0.8049	0.01122	0.02272
3	Known	rs2002847	Novel	1	19637058	AKR7A2	intron,near-gene-5	c	g	0.5032	0.0192	0.003	1.43e-10	20.1	265816	0.6181	0.2871	0.6838
4	Known	rs12743883	Known	1	22513011	WNT4	unknown	a	g	0.4025	-0.0228	0.003	2.57e-14	2.8	265816	0.02337	0.6471	0.009513
5	Novel	rs10914681	Novel	1	33776154	A3GALT2	intron	t	c	0.2465	0.0225	0.0034	2.34e-11	0	265526	0.4961	0.1461	0.02431
6	Novel	rs6680638	Novel	1	42559739	HIVEP3	unknown	t	c	0.4744	-0.0159	0.0029	4.08e-08	11.5	265816	0.1718	0.02609	0.8914
7	Novel	rs77303590	Novel	1	48865121	SPATA6	missense	t	c	0.0251	0.0682	0.0097	1.72e-12	0	262144	0.4356	0.5616	0.03661
8	Known	rs12567744	Known	1	51452563	CDKN2C	intron	a	g	0.6838	0.036	0.0031	1.15e-30	30.4	265816	6.661e-08	3.08e-05	0.1005
8	Known	rs58432198	Novel	1	51256091	FAF1	intron	t	c	0.1165	0.0272	0.0047	5.09e-09	25.9	265816	0.007328	0.6795	0.08046
9	Novel	rs1288492	Novel	1	53771564	LRP8	intron	t	c	0.464	0.0185	0.0029	2.94e-10	0	265816	0.03184	0.01689	0.02941
10	Known	rs334699	Known	1	61620496	NFIA	intron	a	g	0.056	-0.1447	0.0069	6.89e-98	37.6	265863	2.41e-07	9.511e-15	0.04909
10	Known	rs332823	Novel	1	61674052	NFIA	intron	t	g	0.5294	0.0262	0.003	1.74e-18	3.6	260264	0.01675	0.0005425	0.5341
11	Novel	rs524770	Novel	1	66766222	PDE4B	intron	a	g	0.3872	0.0234	0.003	2.89e-15	0	262205	0.8041	0.01173	0.06183
12	Known	rs12036629	Known	1	68189166	GNG12	intron	a	g	0.5306	-0.0317	0.0029	1.25e-27	0	265816	0.9044	0.005258	0.8027
13	Known	rs17020127	Known	1	108358083	VAV3	intron	a	g	0.9127	-0.1026	0.0051	1.57e-88	53.3	265816	0.001451	0.00011	1.737e-07
13	Known	rs12404149	Novel	1	108328781	VAV3	intron,near-gene-5	c	g	0.9029	0.0326	0.005	6.69e-11	13.9	265816	0.8808	0.7295	0.007642
13	Known	rs12409813	Novel	1	108524089	VAV3-AS1	intron	t	g	0.2029	0.0208	0.0037	1.32e-08	16.6	260280	0.1765	0.1471	0.07413
14	Novel	rs11204756	Novel	1	150962923	ANXA9	intron	a	g	0.5034	-0.0193	0.0029	3.91e-11	0	265816	0.342	0.4845	0.1969
15	Novel	rs523587	Novel	1	168675288	DPT	intron	t	c	0.4296	0.0163	0.0029	2.29e-08	6.8	265816	0.7109	0.0001509	0.9913
16	Novel	rs56279106	Novel	1	180103904	CEP350	unknown	a	g	0.2726	-0.0195	0.0032	2.03e-09	9.9	265816	0.514	0.305	0.3899
17	Novel	rs4844563	Novel	1	207175037	C1orf116	unknown	a	c	0.6657	-0.0169	0.0031	3.54e-08	0	265816	0.001249	0.367	0.4662
18	Known	rs1690789	Known	1	218698027	MIR548F3	unknown	t	c	0.4765	-0.0288	0.0029	5.11e-23	20.9	265864	0.1999	0.0122	0.7808
19	Known	rs11675342	Known	2	1407628	TPO	ncRNA	t	c	0.4191	0.0281	0.0029	1.34e-21	22.2	261293	1.41e-19	0.8714	2.266e-07
19	Known	rs79259951	Novel	2	1495529	TPO	intron	a	c	0.9314	0.0367	0.0057	1.39e-10	3.5	266845	0.1026	0.003841	0.6332
20	Novel	rs4471862	Novel	2	15958795	LINC01804	unknown	a	g	0.3238	-0.0248	0.0031	2.4e-15	25.6	266845	0.1569	0.211	0.3313
20	Novel	rs62114518	Novel	2	16438041	GACAT3	unknown	t	g	0.3113	-0.0202	0.0034	3.98e-09	0	266845	0.3961	0.6276	0.8339
21	Known	rs113360717	Known	2	26057170	ASXL2	intron	t	c	0.0341	0.0814	0.0081	1.38e-23	0	266845	0.5612	0.1189	0.06097
22	Known	rs10186921	Known	2	43644556	THADA	intron	t	c	0.556	0.0381	0.0029	1.05e-38	0	261293	0.05305	5.28e-06	0.3936
23	Novel	rs6546566	Novel	2	70297997	PCBP1-AS1	intron	t	c	0.6852	0.0182	0.0031	6.65e-09	1.4	266845	0.01958	0.6803	0.7104
24	Novel	rs6414089	Novel	2	152391177	NEB	intron	a	g	0.3578	0.0175	0.003	6.44e-09	0	265703	0.07652	0.01749	0.6497
25	Novel	rs3792198	Novel	2	160760338	LY75-CD302	intron	a	g	0.5598	0.0168	0.0029	7.69e-09	0	265703	0.2739	0.6017	0.6583
26	Known	rs2288188	Known	2	169551748	CERS6	intron	t	g	0.962	0.0719	0.0079	6.16e-20	19.9	264086	0.7656	0.002451	0.01769
26	Known	rs28484879	Novel	2	169326000	CERS6	intron	t	g	0.9208	0.0311	0.0054	7.83e-09	22.8	265703	0.2707	0.5484	0.1185
26	Known	rs6757373	Novel	2	169499352	CERS6	intron,near-gene-5	t	c	0.8374	0.0216	0.0039	3.79e-08	17	265703	0.8459	0.7597	0.367
27	Novel	rs2364727	Novel	2	178139887	LOC100130691	unknown	t	c	0.1141	0.0265	0.0047	1.3e-08	0	265703	0.6989	0.112	0.0339
28	Novel	rs9677322	Novel	2	191422198	NEMP2	unknown	a	g	0.7606	-0.0232	0.0034	1.38e-11	15.4	265703	0.1629	0.9897	0.04509
28	Novel	rs10174238	Novel	2	191973034	STAT4	intron	a	g	0.7662	-0.02	0.0036	3.42e-08	27.4	260151	0.3049	0.06561	0.004916
29	Novel	rs62189580	Novel	2	214018981	LINC01953	unknown	c	g	0.597	0.0177	0.003	4.36e-09	10.9	265703	0.5301	0.3689	0.6479
30	Known	rs737308	Known	2	217623249	IGFBP5	unknown	t	g	0.2759	-0.0925	0.0033	1.02e-177	48.5	265703	2.219e-06	3.025e-16	0.01545
30	Known	rs6724073	Known	2	218236786	DIRC3	intron	t	c	0.734	0.0506	0.0035	3.35e-48	4.1	260151	2.891e-06	4.009e-05	0.0007326
30	Known	rs10191491	Known	2	217682168	TNP1	unknown	a	g	0.0963	0.036	0.005	4.85e-13	0	264086	0.16	0.0007198	0.01833
30	Known	rs143041931	Novel	2	217641797	IGFBP5	unknown	a	g	0.0123	-0.0909	0.0157	6.24e-09	0	250177	0.7911	0.137	0.2776
31	Known	rs7589228	Known	2	220013604	NHEJ1	intron	a	c	0.6294	0.0264	0.003	2.43e-18	0	265703	0.0008889	0.1543	0.006368
32	Known	rs62192963	Known	2	242520800	THAP4	unknown	a	g	0.1487	0.0324	0.0042	6.44e-15	0	262434	0.8981	9.617e-06	0.3871
33	Known	rs1661584	Known	3	12230439	SYN2	intron	t	c	0.7451	-0.0483	0.0033	2.66e-48	2.9	269086	0.8289	6.796e-06	0.00105
34	Novel	rs6805350	Novel	3	25564929	RARB	intron	t	g	0.9414	-0.0347	0.0062	2.95e-08	0	261917	0.5784	0.2558	0.3727
35	Novel	rs115044883	Novel	3	32853021	TRIM71	unknown	a	g	0.0773	-0.0331	0.0058	1.19e-08	0	269086	0.04028	0.1159	0.215
36	Novel	rs55717031	Novel	3	138848505	BPESC1	unknown	t	g	0.3057	-0.0199	0.0032	4.94e-10	9.8	269086	0.003554	0.9587	0.2587
37	Known	rs9857136	Known	3	149209853	TM4SF4	intron	a	t	0.4157	-0.0318	0.0029	1.63e-27	9.9	269086	0.4602	0.6932	0.6396
38	Known	rs7651090	Known	3	185513392	IGF2BP2	intron	a	g	0.693	0.0476	0.0031	2.38e-52	21.2	265384	0.0002837	0.0001357	0.0536
39	Known	rs59381142	Known	3	193916181	LINC02036	unknown	a	g	0.2359	-0.0504	0.0035	1.03e-46	0	266846	0.4491	1.582e-05	0.6976
40	Novel	rs11732564	Novel	4	40365476	CHRNA9	unknown	a	g	0.2797	-0.0254	0.0033	6.5e-15	22.1	266845	0.9827	0.008708	0.7708
41	Novel	rs1458819	Novel	4	55954882	KDR	intron	t	c	0.8904	0.0276	0.0048	6.34e-09	14.9	264605	0.1205	0.08017	0.1746
42	Novel	rs17450274	Novel	4	122612473	ANXA5	intron	a	g	0.2868	0.0265	0.0032	8.33e-17	0	266845	0.005114	0.1234	0.004425
43	Known	rs6847675	Known	4	149659873	LOC105377480	unknown	t	g	0.8048	0.1177	0.0036	2.45e-230	47.6	266845	0.146	5.206e-11	2.866e-06
43	Known	rs115371738	Novel	4	149353090	NR3C2	intron	a	g	0.023	0.0621	0.0107	7.58e-09	0	264605	0.2926	0.5732	0.2575
44	Known	rs11730233	Known	4	177707180	VEGFC	intron	a	g	0.1257	-0.0365	0.0048	1.96e-14	28.4	256298	0.1059	0.7366	0.003524
45	Novel	rs440225	Novel	5	699036	TPPP	unknown	a	g	0.7083	-0.0218	0.0039	3.07e-08	0	250179	0.01806	0.04038	0.4776
46	Known	rs77994712	Known	5	58373418	PDE4D	intron	c	g	0.9424	0.0619	0.0064	6.13e-22	6.3	262320	0.102	0.03327	0.2548
46	Known	rs6898408	Novel	5	58406648	PDE4D	intron	c	g	0.344	0.0178	0.0031	7.57e-09	27.1	267872	0.4032	0.7851	0.201
47	Novel	rs28567918	Novel	5	68777880	LOC101928924	intron	t	c	0.8009	-0.0221	0.004	2.19e-08	0	250179	0.2581	0.06427	0.1796
48	Known	rs9687206	Known	5	76515824	PDE8B	intron	a	g	0.5717	-0.1355	0.0029	9.88E-324	75.7	263504	1.287e-11	2.087e-54	4.15e-07
48	Known	rs1479559	Known	5	76478418	PDE8B	intron	t	c	0.1344	-0.1334	0.0043	6.91e-209	40.8	267872	0.0003574	2.509e-28	0.007455
48	Known	rs3797634	Novel	5	76730890	WDR41	intron	c	g	0.5782	0.0439	0.003	1.34e-49	38.2	257325	0.0001095	1.569e-05	0.1951
48	Known	rs62362644	Novel	5	76544271	PDE8B	intron	t	g	0.035	0.145	0.014	3.53e-25	11.1	209441	0.3494	0.0001775	0.2669
48	Known	rs79360421	Novel	5	76404901	ZBED3-AS1	intron	t	g	0.9105	-0.0557	0.0057	1.38e-22	23.6	265632	0.5354	0.003414	0.1593
48	Known	rs55650563	Known	5	76860422	OTP	unknown	c	g	0.1116	-0.0437	0.0046	1.86e-21	0	267872	0.02389	0.1804	0.9403
48	Known	rs149583491	Known	5	76418857	ZBED3-AS1	intron	c	g	0.9823	-0.1018	0.0123	9.59e-17	0	258076	0.9814	0.00256	0.01539
48	Known	rs72765118	Novel	5	76361192	AGGF1	near-gene-3	a	g	0.7878	0.0283	0.0036	4.59e-15	23.6	267872	0.02513	0.06209	0.4393
48	Known	rs2243073	Novel	5	76115733	F2RL1	intron	a	t	0.8914	0.0365	0.0048	3.33e-14	0	267872	0.1254	0.2253	0.732
48	Known	rs148604983	Novel	5	76537594	PDE8B	intron	a	g	0.0199	-0.0825	0.0117	1.62e-12	9.1	260703	0.01193	0.005517	0.7874
48	Known	rs77776764	Novel	5	76480289	PDE8B	intron	a	g	0.0102	0.1062	0.0154	4.66e-12	0.3	251455	0.3137	0.5997	0.9541
48	Known	rs116484397	Novel	5	76950157	OTP	unknown	a	t	0.0126	-0.1051	0.0153	5.56e-12	30.9	254408	0.007761	0.0007849	0.8183
48	Known	rs76752647	Novel	5	76399173	ZBED3-AS1	intron	a	g	0.9811	-0.0754	0.012	3.32e-10	0	260080	0.1594	0.1173	0.1626
48	Known	rs115250766	Novel	5	76415527	ZBED3-AS1	intron	t	c	0.969	-0.0552	0.0091	1.16e-09	20.2	263145	0.6223	0.01228	0.8397
48	Known	rs62362585	Novel	5	76381878	ZBED3	intron,near-gene-5	t	c	0.9739	-0.0625	0.0104	1.58e-09	26.5	250254	0.09724	0.6346	0.02273
48	Known	rs56111230	Novel	5	76626382	PDE8B	intron	a	g	0.0113	-0.097	0.0162	2.31e-09	19.3	256126	0.9941	0.01632	0.04587
48	Known	rs140260005	Novel	5	77051208	TBCA	intron	t	c	0.0238	0.0646	0.0111	6.1e-09	0	252602	0.2095	0.04694	0.438
48	Known	rs186643929	Known	5	76204948	S100Z	intron	t	c	0.0104	-0.0931	0.0167	2.36e-08	33.4	225343	0.5165	0.003396	0.4125
48	Known	rs149384577	Novel	5	76587133	PDE8B	intron	c	g	0.0144	-0.0773	0.0141	4.06e-08	0	256184	0.08473	0.002832	0.0957
49	Novel	rs155943	Novel	5	139529987	LOC101929719	unknown	a	t	0.473	0.0191	0.0029	4.11e-11	7.4	267872	0.008873	0.2642	0.7089
50	Novel	rs9396865	Novel	6	18426575	RNF144B	intron	t	c	0.8409	-0.0297	0.0039	4.57e-14	0	269086	0.2673	0.4271	0.4909
51	Novel	rs2213806	Novel	6	28457818	GPX6	near-gene-5	a	g	0.5145	-0.0162	0.003	4.74e-08	24.7	264864	0.02932	0.9224	0.1297
52	Novel	rs16895218	Novel	6	29621007	MOG	unknown	a	g	0.9416	0.0414	0.0066	2.82e-10	0	261805	0.7086	0.08562	0.4469
53	Known	rs1265091	Known	6	31108129	PSORS1C1	intron,near-gene-5	t	c	0.1815	0.0449	0.004	2.79e-29	20.1	262879	1.194e-05	0.01057	0.01672
53	Known	rs9461666	Novel	6	31207763	HLA-C	unknown	t	g	0.9738	-0.0671	0.0108	5.14e-10	0	246343	0.8732	0.3219	0.00107
53	Known	rs3819683	Novel	6	31085661	PSORS1C1	intron	t	c	0.0547	-0.0405	0.0069	3.56e-09	0	261805	0.4791	0.199	0.1243
54	Known	rs1129735	Known	6	32605295	HLA-DQA1	coding-synon	t	c	0.3337	0.0393	0.0034	2.01e-30	5.1	243482	0.05972	0.5069	0.0001907
54	Known	rs1140317	Novel	6	32632605	HLA-DQB1	missense	a	c	0.3587	0.0285	0.0042	1.86e-11	29	226173	0.6063	0.07608	0.01801
55	Known	rs1317983	Known	6	43806335	VEGFA	unknown	t	c	0.3082	-0.098	0.0032	3.74e-210	52.2	269086	1.279e-11	1.69e-16	2.992e-05
55	Known	rs66760320	Known	6	43906255	LINC01512	near-gene-3	t	c	0.2519	-0.0781	0.0034	7.94e-120	39.1	269086	3.549e-07	4.289e-11	0.004701
55	Known	rs34046483	Known	6	43835886	LINC01512	unknown	a	g	0.0781	0.0775	0.0058	4.12e-41	3	262611	0.0133	0.2012	0.9604
55	Known	rs77547428	Novel	6	43841088	LINC01512	unknown	t	c	0.9846	-0.105	0.0145	4.85e-13	8.7	240256	0.7618	0.9601	0.5344
55	Known	rs77794426	Novel	6	43873171	LINC01512	intron	t	c	0.8915	-0.0292	0.0053	4.68e-08	0	258618	0.2969	0.1844	0.4434
56	Known	rs2031365	Known	6	87805592	CGA	near-gene-5	t	c	0.2809	0.0486	0.0032	5.37e-52	30	265384	1.818e-11	0.6822	0.1949
57	Novel	rs1969151	Novel	6	106173926	PREP	unknown	t	c	0.2131	0.0202	0.0035	1.24e-08	0	269086	0.8602	0.2695	0.3223
58	Novel	rs1114707	Novel	6	134509254	SGK1	intron	t	c	0.3372	0.0207	0.0031	3.03e-11	8.7	263533	0.1221	0.04384	0.4156
59	Novel	rs6901783	Novel	6	140098001	LOC100132735	intron	a	g	0.7394	-0.019	0.0033	6.79e-09	0	269086	0.5678	0.9817	0.1671
60	Known	rs9497965	Known	6	148521292	SASH1	unknown	t	c	0.3956	0.0328	0.0029	9.03e-29	28.9	269133	0.8675	0.2354	0.02635
61	Known	rs3008034	Known	6	166043862	PDE10A	intron	t	c	0.6894	0.1244	0.0031	9.88E-324	57.9	261670	4.126e-06	8.945e-25	9.446e-08
61	Known	rs59148743	Known	6	166038536	PDE10A	intron	t	c	0.6957	0.0419	0.0032	2.57e-39	22.5	267222	0.1241	0.0224	0.2448
61	Known	rs7761766	Known	6	165963574	PDE10A	intron	a	g	0.7382	0.0321	0.0033	3.11e-22	3.6	268406	0.2178	0.001691	0.682
61	Known	rs12199716	Novel	6	166055847	PDE10A	intron	a	g	0.0158	0.1091	0.0135	4.99e-16	11.6	248736	0.7774	0.1152	0.05983
61	Known	rs893310	Novel	6	166335521	LINC00473	unknown	t	c	0.5287	-0.0208	0.0029	6.08e-13	0	267222	0.4981	0.02014	0.4972
61	Known	rs75474536	Novel	6	166026185	PDE10A	intron	a	c	0.0121	0.1066	0.0171	4.39e-10	18.4	237278	0.4487	0.9282	0.6818
61	Known	rs9347086	Novel	6	166191853	PDE10A	unknown	t	c	0.8324	-0.0246	0.004	8.51e-10	0	267222	0.1156	0.2209	0.1672
61	Known	rs375911171	Novel	6	166061657	PDE10A	intron	t	c	0.0167	0.0805	0.0137	3.68e-09	7.9	221931	0.2783	0.3602	0.5714
61	Known	rs13209462	Novel	6	166451050	LINC00602	unknown	a	g	0.114	-0.0267	0.0046	4.63e-09	10.2	267222	0.9318	0.07098	0.2033
61	Known	rs146760552	Novel	6	166054666	PDE10A	intron	t	c	0.0158	0.0822	0.0143	9.2e-09	0	244335	0.5594	0.5375	0.1796
62	Known	rs751171	Known	6	168819800	SMOC2	unknown	t	c	0.6647	-0.0358	0.0031	9.06e-31	2.1	263534	0.5845	0.001476	0.4289
63	Known	rs4318967	Known	7	2345091	SNX8	intron	t	c	0.5936	0.0191	0.0031	3.84e-10	0	269086	0.8916	0.391	0.2604
63	Known	rs10950803	Novel	7	2673066	TTYH3	intron	a	c	0.5545	0.0175	0.0029	2.82e-09	11.3	264468	0.08945	0.2233	0.603
64	Novel	rs706024	Novel	7	16686940	BZW2	intron,near-gene-5	a	g	0.6129	-0.0198	0.003	3.16e-11	0	263529	0.1912	0.2721	0.13
65	Known	rs700750	Known	7	46753491	LOC730338	unknown	a	c	0.6244	0.0308	0.003	3.15e-25	0	269082	0.01864	7.459e-05	0.3602
66	Novel	rs1875057	Novel	7	65731855	TPST1	intron	a	g	0.3731	0.0172	0.003	8.74e-09	13	265384	0.6316	0.3078	0.1056
67	Novel	rs10263288	Novel	7	79999442	LOC101927269	unknown	a	g	0.8919	-0.032	0.0046	5.37e-12	20.8	269086	0.01898	0.4895	0.03685
68	Novel	rs62621812	Novel	7	127015083	ZNF800	missense	a	g	0.0256	0.0798	0.0097	2.08e-16	0	261917	0.1097	0.1002	0.01086
69	Novel	rs55837101	Novel	7	129423136	MIR183	unknown	t	c	0.2249	0.0199	0.0035	1.75e-08	0	269086	0.4517	0.06866	0.659
70	Known	rs2921053	Known	8	8319963	PRAG1	unknown	c	g	0.4556	-0.0252	0.0031	1.48e-16	0	269086	0.03215	0.007193	0.0001062
71	Novel	rs7821438	Novel	8	10783223	XKR6	intron	a	g	0.8254	-0.0234	0.0038	1.13e-09	0	265384	0.0001139	0.1043	0.3673
72	Known	rs56009477	Known	8	23356964	SLC25A37	unknown	a	g	0.8475	0.052	0.004	2.62e-38	0	269086	0.004252	3.753e-07	2.272e-05
73	Known	rs73234168	Known	8	32433617	NRG1	intron	a	g	0.2565	-0.0605	0.0033	1.43e-75	24.9	269086	0.0006772	8.388e-09	0.1834
73	Known	rs10105247	Novel	8	32394167	NRG1	intron	t	c	0.4646	-0.032	0.0029	7.71e-29	37	269086	6.37e-06	0.005804	0.05131
74	Novel	rs62506639	Novel	8	66902720	DNAJC5B	unknown	t	c	0.8097	-0.0271	0.0037	1.47e-13	0	269086	0.1349	0.2888	0.3253
75	Known	rs9772642	Known	8	70356451	LINC01603	intron	t	c	0.7023	-0.0285	0.0032	1.84e-19	18.6	269086	0.01031	0.06728	0.1153
75	Known	rs67639219	Novel	8	70408493	SULF1	intron	a	g	0.329	-0.0204	0.0031	4.44e-11	4.2	269086	0.9657	0.05469	0.479
76	Novel	rs396483	Novel	8	81389444	ZBTB10	unknown	t	c	0.3033	0.0206	0.0032	7.73e-11	2.5	269086	0.5378	0.4991	0.3847
77	Novel	rs17729624	Novel	8	92444274	SLC26A7	unknown	a	g	0.0998	0.0341	0.0048	1.72e-12	0	269086	0.7619	0.2809	0.5551
78	Novel	rs3134107	Novel	8	110103867	TRHR	intron	a	g	0.1786	-0.0231	0.0038	1.11e-09	9.3	267752	0.001804	0.002105	0.03566
79	Known	rs72682433	Known	8	120112818	COLEC10	intron	t	c	0.8965	-0.035	0.0048	2.32e-13	0	269086	0.01708	0.3479	0.6439
80	Known	rs114322847	Known	8	133883671	TG	missense	t	c	0.025	-0.1608	0.0097	2.84e-61	37.5	261459	0.015	1.613e-22	0.7201
80	Known	rs78404781	Known	8	133869543	PHF20L1	unknown	a	g	0.9865	0.1834	0.0155	2.86e-32	19.1	238393	0.002155	1.08e-15	0.06123
80	Known	rs28640053	Known	8	133964786	TG	intron	a	c	0.1664	0.0282	0.0039	2.94e-13	2.7	269086	0.004119	0.01691	0.7516
80	Known	rs11785464	Novel	8	134173190	TG	unknown	a	g	0.4121	0.0165	0.003	4.17e-08	19	264718	0.01847	0.01511	0.1777
81	Novel	rs7875193	Novel	9	751570	KANK1	unknown	t	g	0.3482	0.0168	0.0031	4.08e-08	0	269086	0.8254	0.02626	0.3935
82	Known	rs10814915	Known	9	4290544	GLIS3	intron	t	c	0.4385	0.0516	0.0029	8.8e-70	0	263534	7.662e-06	1.222e-06	0.0348
82	Known	rs10814881	Known	9	4208914	GLIS3	intron	a	c	0.4427	-0.0288	0.0029	2.17e-23	48.5	269086	0.02286	0.001395	0.176
82	Known	rs10814737	Known	9	3879097	GLIS3	intron	t	c	0.9498	-0.0543	0.0071	2.98e-14	2.3	263534	0.02438	0.02382	0.6532
82	Known	rs141526891	Novel	9	4258666	GLIS3	intron	a	c	0.9826	0.088	0.0116	3.54e-14	0	265132	0.04241	0.001393	0.2168
82	Known	rs10156626	Novel	9	4156365	GLIS3	intron	a	g	0.2344	0.0259	0.0035	9.36e-14	0	269086	4.448e-07	0.06594	0.4012
82	Known	rs7034125	Novel	9	4347422	GLIS3	unknown	t	g	0.1633	0.0287	0.0039	2.94e-13	15.9	270302	0.01926	0.5252	0.1566
82	Known	rs764326	Novel	9	4089956	GLIS3	intron	a	c	0.3189	0.0174	0.0032	3.76e-08	5.7	269086	0.0317	0.2052	0.1935
83	Known	rs9298749	Known	9	16214340	C9orf92	intron	a	c	0.6132	-0.0317	0.003	3.5e-26	0	269086	0.17	0.2105	0.002725
84	Novel	rs13286806	Novel	9	88696599	GOLM1	intron	a	g	0.4163	-0.0181	0.003	1.42e-09	12.6	264864	0.2844	0.245	0.6242
85	Known	rs925489	Known	9	100546600	PTCSC2	unknown	t	c	0.6528	0.0749	0.003	4.5e-138	83.7	271027	5.618e-78	2.354e-19	1.91e-26
85	Known	rs182020360	Novel	9	100813447	NANS	intron	t	c	0.9768	-0.0641	0.011	5.84e-09	20.1	261917	0.03658	0.01325	0.08435
86	Novel	rs954585	Novel	9	109642696	ZNF462	intron	a	g	0.6477	-0.02	0.003	3.04e-11	0.7	269086	1.372e-20	8.281e-14	0.06145
87	Known	rs7853472	Known	9	127036667	NEK6	intron	a	g	0.3835	0.028	0.0029	2.51e-21	0	269086	1.71e-16	0.2462	0.000404
88	Novel	rs734638	Novel	9	134489810	RAPGEF1	intron	c	g	0.7043	0.0195	0.0032	6.5e-10	0	269086	0.00874	0.8675	0.1848
89	Known	rs554833	Known	9	136147160	ABO	intron	t	c	0.3491	0.0418	0.003	8.54e-44	29.6	269086	0.9893	6.973e-06	0.01571
90	Novel	rs4917375	Novel	9	137163924	LINC02247	unknown	a	g	0.4386	0.0169	0.003	1.74e-08	3.3	269086	0.3847	0.5138	0.4622
91	Known	rs17481499	Known	10	8576721	LOC105376398	unknown	t	c	0.1696	0.0459	0.0038	9.13e-33	0	265384	0.000368	0.04376	0.9198
91	Known	rs11255770	Known	10	8651095	LOC105376398	unknown	t	c	0.2398	-0.0241	0.0034	1.16e-12	6.6	269086	0.9747	0.4944	0.2274
92	Novel	rs12783458	Novel	10	24422479	KIAA1217	intron	c	g	0.6274	0.0226	0.003	5.57e-14	0	269086	0.5251	0.09504	0.3621
93	Known	rs4933466	Known	10	89849519	PTEN	unknown	a	g	0.6025	0.033	0.003	2.67e-28	23.1	264718	0.004173	0.001917	0.0001144
93	Known	rs4934383	Novel	10	89982343	RNLS	unknown	t	c	0.6616	-0.0228	0.0031	8.64e-14	0	265414	0.9342	0.716	0.5046
93	Known	rs12411841	Novel	10	90175237	RNLS	intron	t	c	0.9653	-0.0554	0.0082	1.32e-11	15.2	267469	0.01929	0.2262	0.2736
94	Known	rs10748781	Known	10	101283330	LINC01475	unknown	a	c	0.5743	-0.059	0.003	1.97e-87	5	264864	1.233e-05	9.152e-08	0.004385
94	Known	rs11190164	Novel	10	101351704	SLC25A28	unknown	a	g	0.7411	-0.02	0.0033	1.69e-09	27.5	263582	3.242e-05	0.4228	0.2125
95	Novel	rs1931666	Novel	10	116124777	AFAP1L2	intron	a	t	0.6862	-0.0181	0.0033	3.52e-08	0	269086	0.5981	0.2178	0.09639
96	Novel	rs11602347	Novel	11	2176852	INS-IGF2	intron	c	g	0.5976	-0.0239	0.0031	9.2e-15	14.1	261550	0.2474	0.6585	0.3938
96	Novel	rs179785	Novel	11	2781519	KCNQ1	intron	a	g	0.4835	0.0182	0.0029	4.35e-10	8.6	263534	0.6385	0.5304	0.6465
97	Known	rs11038357	Known	11	45237858	PRDM11	intron	a	t	0.2845	-0.0652	0.0032	1.26e-92	3.5	269086	0.1218	3.634e-26	0.07726
98	Novel	rs2581928	Novel	11	57202790	SLC43A3	unknown	a	g	0.2653	-0.0222	0.0033	8.69e-12	16	270270	0.3204	0.1495	0.01713
99	Novel	rs2229738	Novel	11	68562328	CPT1A	missense	t	c	0.0946	-0.0394	0.0055	8.41e-13	16.6	265071	0.003103	0.001393	0.5802
100	Novel	rs10751136	Novel	11	85910309	EED	unknown	a	g	0.5022	0.0191	0.0029	3.89e-11	17.5	269086	0.02802	0.009128	0.05097
101	Known	rs11605461	Known	11	115053011	CADM1	intron	a	g	0.4755	-0.0388	0.0029	6.91e-41	0	263534	0.001015	0.004256	0.4501
102	Novel	rs6590334	Novel	11	128403208	ETS1	intron	t	c	0.4807	0.0168	0.0029	5.69e-09	0	269086	0.5146	0.005948	0.9296
103	Novel	rs11221835	Novel	11	129649413	TMEM45B	unknown	t	c	0.2335	-0.0221	0.0034	1.33e-10	23	269086	0.9971	0.09247	0.5593
104	Known	rs7955258	Known	12	570947	B4GALNT3	intron	a	g	0.4162	-0.0473	0.003	1.97e-54	5.2	264899	0.5936	0.002354	0.3671
104	Known	rs149363012	Novel	12	670520	B4GALNT3	missense	t	c	0.0211	0.1247	0.0117	1.9e-26	9.5	234027	0.4654	0.255	0.001711
104	Known	rs10047662	Novel	12	627376	B4GALNT3	intron	a	g	0.7781	0.0347	0.0036	6.9e-22	0	266846	0.3588	0.09645	0.4665
104	Known	rs4980934	Novel	12	640384	B4GALNT3	intron	t	c	0.4112	0.0189	0.0031	1.35e-09	1	266846	0.7691	0.2945	0.5499
104	Known	rs34257023	Novel	12	671800	B4GALNT3	near-gene-3	t	g	0.3334	-0.0184	0.0031	3.98e-09	0	269148	0.8301	0.947	0.3743
105	Novel	rs12826041	Novel	12	6227630	VWF	intron	a	c	0.3656	-0.0182	0.0031	3.67e-09	1.9	269086	0.2614	0.06636	0.1342
106	Novel	rs10743983	Novel	12	12549141	BORCS5	intron	a	g	0.5451	-0.018	0.0029	7.23e-10	0	269086	0.0649	0.02226	0.9768
107	Novel	rs11830037	Novel	12	48157371	RAPGEF3	intron	a	c	0.0765	0.04	0.0055	3.42e-13	0	267753	0.1424	0.5159	0.09805
108	Novel	rs182307407	Novel	12	49178519	ADCY6	intron	a	g	0.0317	0.052	0.009	7.07e-09	0	265229	0.2797	0.4808	0.9697
109	Novel	rs7315310	Novel	12	53331144	KRT8	intron	a	g	0.4034	-0.0203	0.003	1.25e-11	0	269086	0.03022	0.5841	0.2412
110	Known	rs10878984	Known	12	69828534	FRS2	unknown	t	c	0.3497	-0.0213	0.003	2.08e-12	0	269086	0.397	0.5078	0.267
111	Known	rs61938844	Known	12	96583858	ELK3	unknown	a	g	0.0284	0.1721	0.0097	5.52e-71	28.2	266846	0.3817	0.004407	0.0288
111	Known	rs10735341	Known	12	96604447	ELK3	intron	a	g	0.1313	-0.0417	0.0043	1.52e-22	23.8	265475	0.9033	0.005429	0.1816
112	Novel	rs1920413	Novel	12	104326991	HSP90B1	intron	a	g	0.4622	0.0157	0.0029	4.84e-08	0	269086	0.3372	0.3603	0.5613
113	Known	rs3184504	Known	12	111884608	SH2B3	missense	t	c	0.4865	0.0301	0.0029	2.47e-25	0	269086	0.04488	0.3054	1.792e-09
114	Known	rs11066320	Known	12	112906415	PTPN11	intron	a	g	0.4395	0.0211	0.003	1.47e-12	0	268030	0.08982	0.3235	8.081e-06
115	Known	rs17462267	Known	13	24787025	SPATA13	intron	a	c	0.7288	-0.0365	0.0033	6.08e-29	0	268521	7.273e-05	0.1039	8.943e-05
116	Novel	rs9537312	Novel	13	33942308	STARD13	intron	t	c	0.2063	-0.0235	0.0036	4.37e-11	0	263534	0.0337	0.1636	0.1256
117	Novel	rs7320344	Novel	13	41459638	TPTE2P5	intron	a	g	0.2874	0.0211	0.0032	3.78e-11	12.3	265459	0.2043	0.9923	0.1806
118	Novel	rs568995	Novel	13	51170010	DLEU1	intron	a	g	0.2148	0.034	0.0035	7.42e-22	3.3	270964	0.03117	0.1242	0.007333
118	Novel	rs1798968	Novel	13	50737869	DLEU1	intron	t	c	0.3907	0.0165	0.003	2.6e-08	0	263534	0.02152	0.722	0.7315
119	Novel	rs4885687	Novel	13	80561254	LINC01080	unknown	t	g	0.7344	0.0258	0.0033	5.96e-15	1.7	270966	0.03163	0.0001113	0.2186
120	Known	rs9521826	Known	13	111193959	RAB20	intron	a	g	0.7318	0.025	0.0033	1.88e-14	3.6	264718	0.8303	0.8187	0.01354
121	Novel	rs12436555	Novel	14	24634825	IRF9	intron	a	g	0.163	-0.0216	0.0039	3.54e-08	0	269086	0.1824	0.4769	0.8059
122	Known	rs116909374	Known	14	36738361	MBIP	unknown	t	c	0.0362	-0.1589	0.0085	1.11e-78	19.3	262674	2.837e-10	4.602e-17	0.2248
122	Known	rs7145546	Known	14	36558246	LINC00609	intron	c	g	0.5464	-0.0353	0.0029	7e-34	4.3	269086	2.182e-11	4.276e-09	0.262
122	Known	rs12891811	Novel	14	36878832	SFTA3	unknown	t	c	0.5822	-0.0218	0.003	1.67e-13	15.8	269086	2.078e-05	0.1521	0.1867
122	Known	rs71405769	Novel	14	36974768	SFTA3	intron	a	g	0.0346	0.0574	0.0083	6.16e-12	19.2	264864	0.7408	0.6883	0.182
123	Known	rs8022931	Known	14	81613138	TSHR	intron,near-gene-3	c	g	0.5365	-0.0485	0.0029	1.58e-62	10.8	269086	0.383	6.867e-08	0.3167
123	Known	rs78218384	Known	14	81397830	CEP128	intron	t	c	0.9083	-0.0657	0.005	1.01e-38	0	263534	0.002141	0.001267	0.006266
123	Known	rs72689907	Novel	14	81481886	TSHR	intron	a	g	0.0845	-0.047	0.0052	2.53e-19	24.3	269086	0.02607	0.01462	0.9637
123	Known	rs2234919	Novel	14	81422178	TSHR	missense	a	c	0.0633	-0.0525	0.006	2.71e-18	3.5	263534	0.3627	0.001943	0.4327
123	Known	rs117655019	Novel	14	81629448	GTF2A1	intron	t	c	0.0256	-0.0821	0.0098	6.11e-17	19.4	267326	0.0259	2.905e-05	0.5246
123	Known	rs12588311	Novel	14	81197393	CEP128	intron	t	c	0.8978	0.0365	0.0048	4.24e-14	22.7	263534	0.3218	0.9809	0.5956
123	Known	rs74067426	Novel	14	81692415	LOC101928504	unknown	t	c	0.014	0.1088	0.017	1.47e-10	26.2	221723	0.6515	0.4275	0.9556
123	Known	rs3109610	Known	14	81787481	STON2	intron	t	c	0.0789	-0.033	0.0055	2.14e-09	0	264718	0.2583	0.003235	0.3877
123	Known	rs112123737	Novel	14	81817042	STON2	intron	t	c	0.063	-0.0375	0.0064	3.89e-09	11.3	269086	0.8879	0.1187	0.834
123	Known	rs141122246	Novel	14	81203519	CEP128	intron	t	g	0.024	0.0688	0.0119	6.33e-09	19.1	248659	0.5699	0.2077	0.0592
123	Known	rs58943901	Novel	14	81787482	STON2	intron	a	g	0.9424	0.0381	0.0066	6.93e-09	0	267179	0.8618	0.005437	0.03616
123	Known	rs61981267	Novel	14	81365453	CEP128	intron	t	c	0.0203	0.0717	0.0125	9.88e-09	5.7	240007	0.05792	0.004214	0.3598
124	Known	rs768356	Known	14	93576543	ITPK1	intron	t	c	0.7996	-0.0741	0.0036	1.35e-92	0	266599	2.245e-10	8.153e-18	0.02633
124	Known	rs2295727	Novel	14	92600785	CPSF2	intron	a	g	0.934	-0.0332	0.0059	1.51e-08	29.4	262925	0.3521	0.2247	0.2578
125	Known	rs12889167	Known	14	105219976	SIVA1	intron	t	c	0.5545	0.039	0.0029	1.2e-40	0	269086	0.0001435	0.0225	0.06787
126	Known	rs78218421	Known	15	35962399	DPH6-AS1	intron	t	c	0.0627	0.044	0.0062	9.05e-13	0	269086	0.004056	0.6371	0.3181
127	Novel	rs1044474	Novel	15	40845952	C15orf57	intron,untranslated-3	a	g	0.5499	0.0256	0.0029	9.71e-19	23.8	265415	0.04931	0.01063	0.251
128	Known	rs17477923	Known	15	49711185	FAM227B	intron	t	c	0.7483	0.0609	0.0033	7.59e-75	50	269086	2.597e-11	2.045e-22	0.03037
129	Novel	rs6494466	Novel	15	64508763	CSNK1G1	coding-synon,ncRNA	a	g	0.263	-0.0198	0.0033	2.08e-09	0	263534	0.0198	0.2569	0.5126
130	Known	rs11857151	Known	15	89112877	LINC01586	unknown	c	g	0.6791	0.049	0.0031	6.56e-57	40.4	269086	8.329e-13	2.87e-14	0.2218
131	Known	rs1045476	Known	16	4015313	ADCY9	untranslated-3	a	g	0.1788	0.0434	0.0039	2.55e-29	0	269086	0.155	0.005342	0.02072
131	Known	rs4785953	Novel	16	4154851	ADCY9	intron	a	g	0.8726	-0.0324	0.0043	7.54e-14	18.1	270268	0.08086	0.2959	0.3948
132	Known	rs30233	Known	16	14400309	MIR193BHG	intron	a	g	0.5663	-0.0321	0.003	1.53e-27	35	263534	0.0004231	0.1651	0.184
133	Novel	rs7203093	Novel	16	23291251	SCNN1B	unknown	a	g	0.907	-0.0377	0.0051	8.47e-14	0	269086	0.007024	0.1349	0.1667
134	Novel	rs11641216	Novel	16	28893532	ATP2A1	intron	a	g	0.6059	0.0162	0.003	4.96e-08	0	266846	8.755e-07	0.4658	0.4447
135	Known	rs73575083	Known	16	79747855	MAFTRR	unknown	a	g	0.6747	0.0923	0.0031	3.03e-199	50.6	269086	0.001401	2.335e-17	0.0008021
135	Known	rs9932329	Novel	16	79760399	MAFTRR	intron	c	g	0.5546	-0.0237	0.003	4.67e-15	0	269086	0.3603	0.1631	0.362
135	Known	rs6564685	Novel	16	79688577	MAF	unknown	t	c	0.7554	0.0225	0.0034	6.67e-11	23.2	263534	0.04211	0.05042	0.8239
135	Known	rs57186408	Novel	16	79625983	MAF	unknown	t	c	0.0335	0.0493	0.0088	2.11e-08	5.6	264155	0.3822	0.8666	0.3112
136	Novel	rs9889941	Novel	17	6565644	ALOX15P1	unknown	a	c	0.7036	0.0184	0.0032	7.3e-09	0	264972	0.003984	0.7224	0.7439
137	Known	rs17687838	Known	17	43759048	LINC02210-CRHR1	intron	t	c	0.7836	-0.0389	0.0038	4.91e-25	0	242603	0.02186	0.1336	0.4793
138	Known	rs199528	Known	17	44843136	WNT3	intron	t	c	0.2025	0.0403	0.0036	4.99e-29	2.7	269086	0.002173	0.257	0.1092
139	Known	rs35073649	Known	17	47422510	ZNF652	intron	t	c	0.3795	0.0248	0.003	4.56e-17	17.2	269086	0.3484	0.008339	0.09886
140	Known	rs113599227	Known	17	59344639	BCAS3	intron	t	c	0.0444	-0.0837	0.0074	9.31e-30	14.8	269086	0.002682	0.01083	0.9343
141	Known	rs1801690	Known	17	64208285	APOH	missense	c	g	0.9425	0.0555	0.0062	3.18e-19	6.7	265411	0.0168	0.001312	0.3028
142	Known	rs1042673	Known	17	70121339	SOX9	intron,untranslated-3	a	g	0.5406	-0.043	0.0029	9.41e-50	26.3	269134	0.3735	1.114e-10	0.2742
142	Known	rs4793439	Known	17	70382694	LINC00673	unknown	t	c	0.4692	0.0407	0.0029	3.57e-45	15.1	269086	0.04841	8.539e-11	0.0769
143	Novel	rs879736	Novel	18	13568847	LDLRAD4	intron	t	c	0.1678	0.0259	0.0039	4.24e-11	0	269086	0.8744	0.00135	0.3368
144	Novel	rs112719042	Novel	18	51776737	POLI	unknown	c	g	0.237	-0.0212	0.0038	3.02e-08	15.7	269086	0.02919	0.2121	0.3204
145	Novel	rs6567094	Novel	18	57180531	CCBE1	intron	a	g	0.5543	0.0309	0.0029	2.22e-26	0	269086	1.578e-07	0.2145	0.001879
146	Known	rs72978712	Known	19	2634823	GNG7	intron	t	c	0.7863	-0.0382	0.0039	3.79e-22	29.6	264500	0.7432	0.03687	0.3326
147	Known	rs4807021	Known	19	5301739	PTPRS	intron	a	g	0.2987	0.0241	0.0032	7.64e-14	0	264500	0.5048	0.6624	0.1805
148	Known	rs7248104	Known	19	7224431	INSR	intron,untranslated-3	a	g	0.4062	-0.0584	0.003	3.2e-87	16.3	261188	0.0003157	0.0001494	0.0001602
148	Known	rs8113777	Novel	19	7172209	INSR	intron	t	c	0.1482	-0.0383	0.0041	8.69e-21	0	266740	0.1577	0.07826	0.04783
149	Known	rs141735698	Novel	19	8322734	CERS4	intron	a	t	0.9575	0.0756	0.0085	7.5e-19	26.7	246909	0.3018	0.05085	0.9494
149	Known	rs36259	Known	19	8326904	CERS4	ncRNA,missense	a	g	0.7565	-0.0247	0.0035	1.86e-12	14.6	254726	0.9806	0.0652	0.2365
150	Novel	rs1496627	Novel	19	31864066	TSHZ3	unknown	a	c	0.5794	0.0212	0.0029	5.31e-13	15.8	269086	0.2535	0.03378	0.04685
151	Novel	rs11670562	Novel	19	45743640	EXOC3L2	unknown	t	c	0.7431	-0.0201	0.0034	2.92e-09	7.1	262175	0.263	0.5736	0.3685
152	Known	rs11672947	Known	19	55770794	PPP6R1	near-gene-5	t	c	0.392	-0.0236	0.0031	1.36e-14	0	254383	0.8781	0.1677	0.1574
153	Novel	rs1883806	Novel	20	2675822	EBF4	intron	t	g	0.3918	0.0198	0.0032	5.21e-10	0	262611	0.08873	0.01659	0.9894
154	Known	rs6133344	Known	20	6682651	LINC01713	unknown	t	c	0.5121	-0.024	0.0029	1.43e-16	12.7	270934	0.01337	0.0002355	0.1617
154	Known	rs237080	Novel	20	5812113	C20orf196	intron	t	c	0.2881	-0.0225	0.0033	5.99e-12	23.5	269133	0.2833	0.9048	0.8788
155	Known	rs1203930	Known	20	22590835	LINC01384	unknown	a	g	0.2193	-0.0652	0.0035	1.08e-78	11.5	265475	0.001259	0.002184	1.46e-05
156	Novel	rs28482886	Novel	20	31291483	COMMD7	intron,untranslated-3	a	c	0.714	0.0261	0.0033	1.53e-15	0	269086	0.3761	0.0525	0.4547
157	Novel	rs139242164	Novel	20	57457908	GNAS	intron	t	g	0.0106	0.1158	0.0158	2.55e-13	0	257795	0.1293	0.04067	0.939
157	Novel	rs55830103	Novel	20	57465943	GNAS	intron,near-gene-5	t	g	0.8208	-0.0283	0.004	2.52e-12	7.1	258409	0.4435	2.419e-05	0.05208
158	Known	rs5997969	Known	22	31790014	DRG1	unknown	t	c	0.3342	0.0252	0.0031	3.99e-16	0	266397	0.0713	0.4147	0.3942
159	Known	rs7879731	Known	23	3613573	PRKX	intron	a	c	0.4063	0.0331	0.0043	1.81e-14	0	77049.9	0.1709	0.03515	0.2002
Effects, standard errors (SE), p-values (P) and N total are provided for the final stage (discovery only). A1: effect allele; AF1: allele frequency of A1; I2: percentage of total variation across studies that is due to heterogeneity. N: total of individuals included in the analysis
All p-values were obtained from two-sided association tests (z-statistics), where correction for multiple testing is indicated by the level of genome-wide significance.
Variants were considered as known if they correlate (R²>0.1) with a previously known variant within a ±10Mb distance (Teumer et al, 2018., Zhou et al, 2020.). Loci were considered as known if they include a known variant.
Bold values of the high and low TSH p-values indicate significance after Bonferroni correction for the 259 independent TSH-associated SNPs tested (p<1.93E-4)
Bold values of the FT4 p-values indicate significance after Bonferroni correction for the 344 independent FT4+TSH SNPs tested (p<1.45E-4).

## Sheet: ST3
Genome-wide significant variants for FT4
Locus	Novel/Known Locus	Genetic variant	Novel/Known Variant	Chr	Position	Nearest Gene	Function	A1	A2	AF1	Effect	SE	P	I2	N	P TSH
1	Novel	rs6686944	Novel	1	46156308	TMEM69	intron,near-gene-5	t	g	0.2943	0.0288	0.0047	6.824e-10	18.3	114914	0.001462
2	Novel	rs7550594	Novel	1	50891093	DMRTA2	near-gene-5	t	c	0.3765	0.0254	0.0044	5.664e-09	4	117166	1.886e-23
3	Known	rs2235544	Known	1	54375570	DIO1	intron	a	c	0.525	0.1389	0.0042	6.64e-235	39.2	111048	0.06502
3	Known	rs731828	Novel	1	54368253	DIO1	intron	a	c	0.6137	0.0418	0.0044	2.242e-21	0	112232	0.2085
3	Known	rs146789791	Novel	1	54330591	YIPF1	intron	a	g	0.9861	-0.137	0.0201	8.933e-12	29.5	108470	0.8134
3	Known	rs143520456	Novel	1	54607556	CDCP2	intron	t	c	0.0138	-0.1442	0.0219	5.031e-11	8.7	108507	0.5162
3	Known	rs71637823	Known	1	54432317	LRRC42	intron	a	g	0.984	-0.1294	0.0205	2.751e-10	0	116943	0.9297
3	Known	rs113642775	Known	1	54209853	GLIS1	unknown	t	c	0.9757	-0.0817	0.015	4.782e-08	0	117166	0.2973
4	Novel	rs12691474	Novel	1	174170005	RABGAP1L	intron	t	c	0.6109	0.0238	0.0043	3.157e-08	0	117166	0.7879
5	Novel	rs11240565	Novel	1	205722958	NUCKS1	unknown	t	c	0.3896	-0.0288	0.0043	1.853e-11	8.8	117166	0.01237
6	Novel	rs11675434	Novel	2	1407815	TPO	ncRNA	t	c	0.4052	-0.0402	0.0044	5.778e-20	11	108622	2.818e-20
7	Known	rs6430552	Known	2	135622808	ACMSD	intron	t	c	0.4119	-0.0412	0.0044	7.629e-21	0	113797	0.000113
8	Novel	rs3821083	Novel	2	172412907	CYBRD1	untranslated-3	a	c	0.7547	0.0307	0.005	8.966e-10	11.9	108373	0.0003471
9	Novel	rs775722	Novel	3	77643616	ROBO2	intron	t	c	0.5518	-0.0234	0.0042	2.904e-08	17.6	117166	0.01424
10	Novel	rs925612	Novel	3	129709352	TRH	unknown	t	c	0.4689	-0.0279	0.0042	2.656e-11	16.5	117166	0.1867
11	Known	rs56252332	Known	3	181711408	LINC01206	intron	a	t	0.1602	-0.041	0.0058	2.351e-12	32.4	117166	0.03508
12	Novel	rs13107325	Novel	4	103188709	SLC39A8	missense	t	c	0.071	0.0539	0.0086	4.446e-10	11.6	111007	0.03417
13	Known	rs112649654	Known	4	170986579	AADAT	intron	t	g	0.9016	-0.1047	0.0071	7.71e-49	17.1	115211	0.008459
13	Known	rs76767373	Novel	4	171002971	AADAT	intron	a	g	0.0407	-0.073	0.011	3.167e-11	0	115211	0.2081
14	Novel	rs10037599	Novel	5	76541325	PDE8B	intron	a	c	0.6089	0.0361	0.0045	9.869e-16	0	106619	9,88E-324
15	Known	rs75705948	Known	6	19381743	LOC105374960	unknown	a	g	0.6379	0.0451	0.0044	3.174e-24	0	117166	0.0004864
16	Known	rs2328893	Known	6	25770239	SLC17A4	intron	a	g	0.2988	0.0436	0.0046	2.862e-21	0	112989	0.07426
17	Known	rs9366673	Known	6	26893329	GUSBP2	intron	c	g	0.7931	-0.0306	0.0054	1.575e-08	7	114679	0.009355
18	Known	rs1419183	Known	6	28242794	ZSCAN26	intron	a	c	0.8487	-0.034	0.0059	9.786e-09	0	112232	0.05435
19	Known	rs3134900	Known	6	31473957	MICB	intron,missense	c	g	0.8724	-0.0367	0.0065	1.77e-08	0	110959	0.08952
20	Novel	rs881858	Novel	6	43806609	LINC01512	unknown	a	g	0.701	-0.0324	0.0047	8.416e-12	1.2	111048	3.34e-207
21	Novel	rs6909630	Novel	6	87813843	CGA	unknown	t	c	0.2157	0.0374	0.0052	4.143e-13	22	112232	3.513e-36
22	Novel	rs7752117	Novel	6	99061538	POU3F2	unknown	a	t	0.83	-0.0327	0.0056	4.643e-09	11.1	117166	0.0866
23	Known	rs17185536	Known	6	100620931	MCHR2-AS1	unknown	t	c	0.2375	0.0656	0.0051	2.997e-38	0	117166	0.0002044
23	Known	rs3734358	Novel	6	100868460	SIM1	intron	a	g	0.8759	-0.0467	0.0065	6.617e-13	27.9	117166	0.7181
24	Novel	rs4721388	Novel	7	14941720	DGKB	intron	a	c	0.6931	0.0373	0.0049	3.38e-14	6	111048	0.288
25	Novel	rs794375	Novel	7	75147801	PMS2P3	intron	t	c	0.5812	0.0279	0.0044	2.508e-10	0	117166	0.0003751
26	Novel	rs1731951	Novel	7	137075847	DGKI	untranslated-3	a	t	0.4564	-0.0259	0.0042	8.807e-10	0	117166	0.07185
27	Known	rs6471865	Known	8	61217375	CA8	unknown	a	c	0.8661	0.0501	0.0061	2.944e-16	0	117166	0.7483
28	Novel	rs3134113	Novel	8	110105146	TRHR	intron	t	c	0.5925	-0.0326	0.0042	1.62e-14	29.4	117692	0.01162
29	Known	rs7873463	Known	9	4221298	GLIS3	intron	a	c	0.276	-0.0327	0.0048	6.535e-12	0	112232	1.38e-54
30	Known	rs965513	Known	9	100556109	PTCSC2	unknown	a	g	0.3399	-0.0834	0.0044	1.393e-78	3.6	112989	3.86e-136
30	Known	rs12376113	Novel	9	100720299	HEMGN	unknown	c	g	0.1187	-0.0405	0.0065	4.545e-10	1.6	117166	0.9092
31	Novel	rs954585	Novel	9	109642696	ZNF462	intron	a	g	0.6438	0.0405	0.0044	1.372e-20	27.9	117166	3.044e-11
32	Known	rs10760344	Known	9	127026282	NEK6	intron	t	g	0.3362	-0.0402	0.0045	1.98e-19	0	112898	2.464e-17
33	Novel	rs459571	Novel	9	136912626	BRD3	intron	t	c	0.2807	0.0376	0.0047	1.568e-15	22.9	117166	0.1215
34	Known	rs4842131	Known	9	139092679	LHX3	intron	t	c	0.4392	-0.0866	0.0045	1.116e-83	24.2	112708	0.0001499
34	Known	rs36094334	Known	9	139140538	QSOX2	near-gene-5	c	g	0.6562	-0.0334	0.0046	7.104e-13	22	117166	0.2765
35	Novel	rs1243192	Novel	10	21983960	MLLT10	intron	a	c	0.3061	0.0267	0.0045	4.04e-09	0	117166	0.01384
36	Novel	rs10822059	Novel	10	64527697	ADO	unknown	t	g	0.6095	0.0255	0.0043	4.035e-09	0	117166	0.1193
37	Novel	rs3956959	Novel	10	69964861	MYPN	intron	t	c	0.5033	-0.0238	0.0042	1.318e-08	0	117166	0.2586
38	Novel	rs2002042	Novel	10	101587931	ABCC2	intron	t	c	0.2652	0.0263	0.0048	3.648e-08	23.5	112958	0.0007692
39	Novel	rs7093295	Novel	10	120972947	GRK5	intron	t	c	0.4631	-0.0252	0.0042	3.017e-09	18.1	117166	0.04453
40	Known	rs10838738	Known	11	47663049	MTCH2	intron	a	g	0.6536	0.0376	0.0044	2.283e-17	7.7	112987	0.007283
41	Novel	rs3741156	Novel	11	72946140	P2RY2	missense	c	g	0.2498	-0.0299	0.0052	1.032e-08	18.3	111048	0.03124
42	Novel	rs76895963	Novel	12	4384844	CCND2-AS1	intron	t	g	0.9796	-0.1205	0.0194	5.608e-10	0	94575	2.535e-05
43	Known	rs4762679	Novel	12	20989669	SLCO1B3	intron	t	c	0.134	-0.055	0.0064	5.268e-18	0	117166	0.01863
43	Known	rs11045909	Known	12	21411206	SLCO1A2	unknown	c	g	0.8313	-0.0473	0.0056	2.756e-17	0	117166	0.6702
43	Known	rs60571683	Novel	12	21069049	SLCO1B3	coding-synon	a	g	0.0508	0.0719	0.0101	1.081e-12	9.8	111048	0.1963
44	Novel	rs11183272	Novel	12	46382256	SCAF11	intron	a	c	0.473	-0.0317	0.0042	4.645e-14	24	117166	7.37e-06
45	Novel	rs2450992	Novel	12	48746675	ZNF641	near-gene-5	t	c	0.4515	0.0236	0.0042	1.821e-08	0	117166	0.1727
46	Novel	rs9512371	Novel	13	27328993	GPR12	near-gene-3	t	c	0.674	0.0287	0.0047	9.284e-10	0	112944	0.09921
47	Novel	rs6562774	Novel	13	74193514	LINC00392	unknown	a	c	0.4687	0.0262	0.0043	1.07e-09	0	117166	0.211
48	Novel	rs7146111	Novel	14	30175551	PRKD1	intron	a	g	0.3854	0.0264	0.0043	8.046e-10	0	117166	0.5065
49	Novel	rs1537423	Novel	14	36574069	LINC00609	intron	a	g	0.4342	-0.029	0.0042	5.156e-12	10.6	118350	3.35e-32
49	Novel	rs116909374	Novel	14	36738361	MBIP	unknown	t	c	0.0366	0.0786	0.0125	2.837e-10	6.5	113007	1.109e-78
50	Known	rs185538102	Known	14	80746058	DIO2-AS1	intron	a	g	0.9896	0.253	0.023	3.115e-28	22.9	105909	0.6168
50	Known	rs1352815	Known	14	80566731	DIO2	unknown	a	c	0.668	0.0407	0.0045	2.741e-19	33.1	111048	0.008041
50	Known	rs12588858	Novel	14	80853539	DIO2-AS1	intron	a	t	0.81	0.0406	0.0055	1.119e-13	9.8	117166	0.02604
50	Known	rs10142492	Novel	14	80888552	DIO2-AS1	intron	a	g	0.0547	0.055	0.0093	2.916e-09	0	117166	0.2587
50	Known	rs1197383	Novel	14	81144750	CEP128	intron	a	t	0.772	0.0273	0.005	4.758e-08	0	117166	0.003036
51	Novel	rs12883201	Novel	14	93570702	ITPK1	intron	t	c	0.2412	-0.0347	0.005	4.24e-12	0	117166	2.237e-70
52	Known	rs11626434	Known	14	101998443	DIO3OS	unknown	c	g	0.3564	0.0594	0.0044	4.619e-41	32.9	117166	0.1281
52	Known	rs2225677	Known	14	101860240	LINC00524	unknown	a	g	0.7376	-0.0414	0.0049	1.904e-17	0	111048	0.04299
52	Known	rs72709582	Novel	14	101903945	LINC02314	unknown	t	c	0.0913	-0.0467	0.0079	3.392e-09	0	117166	0.3358
53	Novel	rs17477923	Novel	15	49711185	FAM227B	intron	t	c	0.7395	-0.0318	0.0048	2.597e-11	2.1	117166	7.59e-75
54	Novel	rs340029	Novel	15	60894965	RORA-AS1	intron	t	c	0.6119	-0.0238	0.0042	1.944e-08	0	119077	0.2058
55	Novel	rs8038670	Novel	15	89106326	DET1	unknown	t	g	0.3577	0.0371	0.0044	5.907e-17	7.3	117166	1.354e-31
56	Novel	rs4146836	Novel	15	93446472	CHD2	intron,near-gene-5	c	g	0.5357	-0.0367	0.0042	3.176e-18	6.5	117166	0.6097
57	Known	rs8043642	Known	16	12690893	SNX29	unknown	t	c	0.1433	0.0409	0.006	9.916e-12	22.6	117166	0.6987
58	Novel	rs2644983	Novel	16	16173516	ABCC1	intron	t	c	0.1602	-0.041	0.0057	7.844e-13	0	117166	0.9472
58	Novel	rs4148331	Novel	16	16044291	ABCC1	intron	t	c	0.7041	0.0283	0.0047	1.417e-09	0	117166	0.4267
59	Novel	rs6839	Novel	16	28617128	SULT1A1	intron,untranslated-3	t	c	0.6433	0.0353	0.0047	9.308e-14	0	110141	6.758e-05
60	Novel	rs3827948	Novel	16	56373962	GNAO1	intron	t	g	0.3491	0.027	0.0044	1.061e-09	2.9	117166	0.1233
61	Novel	rs1050540	Novel	17	7560742	ATP1B2	untranslated-3	t	c	0.3422	0.0288	0.0045	1.743e-10	0	115211	0.1099
62	Known	rs178791	Known	17	16127206	PIGL	intron	a	c	0.4683	0.0391	0.0042	1.064e-20	0	119107	0.4535
63	Known	rs16962266	Known	18	29232293	B4GALT6	intron	t	c	0.9491	-0.0867	0.0098	9.544e-19	37.8	117166	0.7017
64	Known	rs56069042	Known	18	57914644	MC4R	unknown	a	g	0.9639	0.1121	0.0121	2.31e-20	11.5	111048	0.9397
64	Known	rs9961829	Novel	18	57179452	CCBE1	intron	t	c	0.4284	0.0244	0.0042	9.014e-09	0	117166	2.804e-24
65	Novel	rs6510177	Novel	19	31211647	ZNF536	unknown	t	c	0.2	-0.0362	0.0058	5.406e-10	3.7	114679	0.02759
Effects, standard errors (SE), p-values (P) and N total are provided for the final stage (discovery only). A1: effect allele; AF1: allele frequency of A1; I2: percentage of total variation across studies that is due to heterogeneity. N: total of individuals included in the analysis
All p-values were obtained from two-sided association tests (z-statistics), where correction for multiple testing is indicated by the level of genome-wide significance.
Variants were considered as known if they correlate (R²>0.1) with a previously known variant within a ±10Mb distance (Teumer et al, 2018.). Loci were considered as known if they include a known variant.
Bold values of the TSH p-values indicate significance after Bonferroni correction for the 344 independent FT4+TSH SNPs tested (p<1.45E-4).
SNPs underlined are also genome-wide significantly associated with reference range TSH concentrations, discovered in this GWAS.

## Sheet: ST4
Genome-wide significant variants for FT3
Locus	Novel/Known Locus	Genetic variant	Novel/Known Variant	Chr	Position	Nearest Gene	Function	A1	A2	AF1	Effect	SE	P	I2	N
1	Novel	rs2235544	Novel	1	54375570	DIO1	intron	a	c	0.5227	-0.0698	0.0057	1.865e-34	3.7	57107
1	Novel	rs2272930	Novel	1	54355646	YIPF1	near-gene-5	t	c	0.6478	-0.0349	0.006	5.509e-09	0	57107
2	Novel	rs17628883	Novel	4	171009009	AADAT	intron	a	g	0.1027	-0.0571	0.0097	3.89e-09	13.7	53073
3	Novel	rs1521985	Novel	5	62270218	IPO11	unknown	t	c	0.4854	-0.0354	0.0059	2.711e-09	36.2	53073
4	Novel	rs78677597	Novel	6	100610044	MCHR2-AS1	unknown	a	c	0.7704	-0.0517	0.0069	8.487e-14	28.6	57107
5	Novel	rs1588635	Novel	9	100537802	PTCSC2	unknown	a	c	0.3431	0.069	0.0062	1.435e-28	60.1	53073
6	Novel	rs7033661	Novel	9	109635618	ZNF462	intron	a	g	0.6435	-0.0395	0.0061	1.375e-10	0	53073
7	Novel	rs4842131	Novel	9	139092679	LHX3	intron	t	c	0.4353	-0.0597	0.0062	4.608e-22	55.8	51314
8	Novel	rs5916968	Novel	23	105311217	SERPINA7	unknown	a	g	0.1243	-0.0717	0.0121	2.947e-09	63.3	21847
Effects, standard errors (SE), p-values (P) and N total are provided for the final stage (discovery only). A1: effect allele; AF1: allele frequency of A1; I2: percentage of total variation across studies that is due to heterogeneity. N: total of individuals included in the analysis
All p-values were obtained from two-sided association tests (z-statistics), where correction for multiple testing is indicated by the level of genome-wide significance.

## Sheet: ST5
Genome-wide significant variants for TT3
Locus	Novel/Known Locus	Genetic variant	Novel/Known Variant	Chr	Position	Nearest Gene	Function	A1	A2	AF1	Effect	SE	P	I2	N
1	Novel	rs925489	Novel	9	100546600	PTCSC2	unknown	t	c	0.6646	-0.0716	0.0119	1.679e-09	39.9	15829
2	Novel	rs1169281	Novel	12	121454906	C12orf43	near-gene-5	a	g	0.3229	0.0739	0.0121	8.943e-10	57.2	15829
3	Novel	rs1804495	Novel	23	105278361	SERPINA7	missense	a	c	0.1189	-0.3906	0.0152	1.13e-145	38.3	13157
3	Novel	rs185659190	Novel	23	105123852	NRK	intron	a	g	0.9874	0.4987	0.0545	5.669e-20	0	9994
3	Novel	rs143599442	Novel	23	106438132	NUP62CL	intron	t	c	0.0347	-0.3002	0.0335	3.106e-19	0	11434
3	Novel	rs183379168	Novel	23	104991530	IL1RAPL2	intron	t	c	0.2921	-0.1107	0.0138	1.108e-15	0	9994
3	Novel	rs138731620	Novel	23	106077620	TBC1D8B	intron	t	g	0.0216	-0.3401	0.0453	6.003e-14	25.5	12292
3	Novel	rs187880400	Novel	23	104139480	IL1RAPL2	intron	t	c	0.0272	-0.2647	0.0359	1.655e-13	0	13157
3	Novel	rs185886321	Novel	23	105217398	NRK	unknown	c	g	0.0118	-0.4699	0.0659	1.021e-12	0	9994
3	Novel	rs146129599	Novel	23	105360755	MUM1L1	unknown	a	t	0.0116	-0.4548	0.0685	3.202e-11	0	10859
3	Novel	rs192631036	Novel	23	104693620	IL1RAPL2	intron	c	g	0.984	0.3498	0.0528	3.35e-11	0	9994
3	Novel	rs183635098	Novel	23	105584334	MUM1L1	unknown	t	c	0.0121	-0.4587	0.0718	1.722e-10	0	9994
3	Novel	rs183031835	Novel	23	105506650	MUM1L1	unknown	t	c	0.9879	0.4557	0.0717	2.08e-10	0	9994
3	Novel	rs6616627	Novel	23	106345512	RBM41	intron	a	g	0.1593	0.0863	0.0139	4.942e-10	0	13157
3	Novel	rs187977461	Novel	23	103887676	IL1RAPL2	intron	a	g	0.9876	0.3426	0.0604	1.434e-08	33.9	12292
3	Novel	rs142435490	Novel	23	103971681	IL1RAPL2	intron	t	c	0.0217	-0.2287	0.0406	1.723e-08	0	13157
3	Novel	rs5916975	Novel	23	105404138	MUM1L1	unknown	a	c	0.3676	-0.0586	0.0105	2.239e-08	37.3	13157
Effects, standard errors (SE), p-values (P) and N total are provided for the final stage (discovery only). A1: effect allele; AF1: allele frequency of A1; I2: percentage of total variation across studies that is due to heterogeneity. N: total of individuals included in the analysis
All p-values were obtained from two-sided association tests (z-statistics), where correction for multiple testing is indicated by the level of genome-wide significance.

## Sheet: ST6
Genome-wide significant variants for FT3/FT4 ratio
Locus	Novel/Known Locus	Genetic variant	Novel/Known Variant	Chr	Position	Nearest Gene	Function	A1	A2	AF1	Effect	SE	P	I2	N
1	Novel	rs2235544	Novel	1	54375570	DIO1	intron	a	c	0.5274	-0.0291	0.0011	4.48e-153	80.4	49154
1	Novel	rs10888817	Novel	1	54362947	DIO1	intron	a	g	0.6438	-0.0103	0.0012	4.16e-19	0	49154
2	Novel	rs11675342	Novel	2	1407628	TPO	ncRNA	t	c	0.4201	0.0074	0.0011	4.78e-11	41.2	49154
3	Novel	rs1921776	Novel	2	172326903	DCAF17	intron	t	c	0.4104	0.0065	0.0011	8.369e-09	13.4	45121
4	Novel	rs6854291	Novel	4	170992760	AADAT	intron	a	g	0.0969	-0.0241	0.0019	1.243e-37	0	45121
4	Novel	rs147839538	Novel	4	171011209	AADAT	intron,near-gene-5	t	c	0.0399	0.0162	0.003	4.343e-08	39.2	49154
5	Novel	rs9379780	Novel	6	25707171	SCGN	unknown	a	g	0.6084	0.0073	0.0011	1.634e-10	23	49154
6	Novel	rs925489	Novel	9	100546600	PTCSC2	unknown	t	c	0.6583	-0.019	0.0011	5.632e-63	42.2	46102
7	Novel	rs7033661	Novel	9	109635618	ZNF462	intron	a	g	0.6427	-0.0119	0.0012	2.11e-24	25	44161
8	Novel	rs2148108	Novel	10	8595862	LOC105376398	unknown	a	g	0.7415	0.0072	0.0013	1.815e-08	13.5	48194
9	Novel	rs3764009	Novel	12	21013948	SLCO1B3	intron	t	c	0.8535	-0.0131	0.0016	6.061e-17	11.4	45345
10	Novel	rs185538102	Novel	14	80746058	DIO2-AS1	intron	a	g	0.9892	-0.0517	0.0058	4.448e-19	37.8	40077
10	Novel	rs4016606	Novel	14	80569400	DIO2	unknown	t	c	0.6685	-0.0082	0.0012	6.661e-12	26.6	44161
11	Novel	rs11626434	Novel	14	101998443	DIO3OS	unknown	c	g	0.3583	-0.0118	0.0012	7.109e-23	39.5	44161
11	Novel	rs2401019	Novel	14	101864614	LINC00524	unknown	a	g	0.7262	0.0079	0.0013	6.011e-10	28.7	44161
11	Novel	rs1772026	Novel	14	101694821	LINC02285	unknown	t	c	0.7185	0.0073	0.0013	1.181e-08	38.7	44161
12	Novel	rs4115668	Novel	16	28607532	SULT1A2	intron,untranslated-5	a	g	0.3651	0.0071	0.0012	2.783e-09	5.3	44161
13	Novel	rs5916968	Novel	23	105311217	SERPINA7	unknown	a	g	0.1286	-0.013	0.0022	1.949e-09	84.9	21833
Effects, standard errors (SE), p-values (P) and N total are provided for the final stage (discovery only). A1: effect allele; AF1: allele frequency of A1; I2: percentage of total variation across studies that is due to heterogeneity. N: total of individuals included in the analysis
All p-values were obtained from two-sided association tests (z-statistics), where correction for multiple testing is indicated by the level of genome-wide significance.

## Sheet: ST7
Genome-wide significant variants for TT3/FT4 ratio
Locus	Novel/Known Locus	Genetic variant	Novel/Known Variant	Chr	Position	Nearest Gene	Function	A1	A2	AF1	Effect	SE	P	I2	N
1	Novel	rs2235544	Novel	1	54375570	DIO1	intron	a	c	0.5245	-0.0311	0.0024	4.328e-39	0	15510
2	Novel	rs11675342	Novel	2	1407628	TPO	ncRNA	t	c	0.4268	0.0136	0.0024	2.022e-08	0	15510
3	Novel	rs9274697	Novel	6	32637016	HLA-DQB1	unknown	a	g	0.5682	-0.0145	0.0026	3.049e-08	0	14596
4	Novel	rs7850258	Novel	9	100549013	PTCSC2	unknown	a	g	0.3339	0.0248	0.0025	7.274e-23	2.5	15510
5	Novel	rs1472098	Novel	14	80568997	DIO2	unknown	a	g	0.6687	-0.0149	0.0025	4.469e-09	0	15510
6	Novel	rs11160652	Novel	14	101998664	DIO3OS	unknown	a	g	0.3586	-0.0141	0.0025	2.336e-08	46.5	15510
7	Novel	rs1804495	Novel	23	105278361	SERPINA7	missense	a	c	0.1185	-0.0608	0.0032	2.628e-82	37.8	13017
7	Novel	rs185659190	Novel	23	105123852	NRK	intron	a	g	0.9873	0.096	0.0113	1.755e-17	4.3	9854
7	Novel	rs143599442	Novel	23	106438132	NUP62CL	intron	t	c	0.0344	-0.0581	0.0069	2.88e-17	25.1	11433
7	Novel	rs183379168	Novel	23	104991530	IL1RAPL2	intron	t	c	0.292	-0.0203	0.0029	1.36e-12	0	9854
7	Novel	rs187880400	Novel	23	104139480	IL1RAPL2	intron	t	c	0.0273	-0.049	0.0074	2.59e-11	0	13017
7	Novel	rs183635098	Novel	23	105584334	MUM1L1	unknown	t	c	0.0116	-0.0965	0.0151	1.864e-10	0	9854
7	Novel	rs183031835	Novel	23	105506650	MUM1L1	unknown	t	c	0.9884	0.0956	0.0151	2.479e-10	0	9854
7	Novel	rs185886321	Novel	23	105217398	NRK	unknown	c	g	0.0113	-0.0856	0.0139	7.158e-10	0	9854
7	Novel	rs146129599	Novel	23	105360755	MUM1L1	unknown	a	t	0.0111	-0.088	0.0144	1.042e-09	17.8	10719
7	Novel	rs5916975	Novel	23	105404138	MUM1L1	unknown	a	c	0.3677	-0.0127	0.0022	3.985e-09	21.1	13017
7	Novel	rs59299869	Novel	23	106377139	NUP62CL	intron	a	g	0.7982	-0.0163	0.0028	4.16e-09	0	13017
7	Novel	rs192631036	Novel	23	104693620	IL1RAPL2	intron	c	g	0.984	0.0615	0.0109	1.91e-08	0	9854
Effects, standard errors (SE), p-values (P) and N total are provided for the final stage (discovery only). A1: effect allele; AF1: allele frequency of A1; I2: percentage of total variation across studies that is due to heterogeneity. N: total of individuals included in the analysis
All p-values were obtained from two-sided association tests (z-statistics), where correction for multiple testing is indicated by the level of genome-wide significance.

## Sheet: ST8 
Genome-wide significant variants for high TSH
Locus	Novel/Known Locus	Genetic variant	Novel/Known Variant	Chr	Position	Nearest Gene	Function	A1	A2	AF1	Effect	SE	P	I2	N	P TSH
1	Known	rs76965144	Known	1	108350176	VAV3	intron	a	t	0.0984	0.1074	0.0184	5.204e-09	60.8	153241	1.429e-70
2	Known	rs9678281	Known	2	1418192	TPO	coding-synon	c	g	0.6098	-0.0694	0.0123	1.685e-08	51.3	153241	6.633e-17
3	Known	rs1382879	Known	5	76521868	PDE8B	intron	t	c	0.6444	-0.0723	0.0117	5.908e-10	70.8	148969	9.88131e-300
4	Novel	rs3130552	Novel	6	31082127	PSORS1C1	near-gene-5	a	g	0.2822	0.0804	0.0127	2.348e-10	60.5	148729	4.939e-10
5	Novel	rs17612633	Novel	6	32615710	HLA-DQA1	unknown	c	g	0.5823	0.1593	0.0269	3.26e-09	48	115425	1.825e-16
6	Known	rs2983511	Known	6	166043959	PDE10A	intron	c	g	0.3114	-0.069	0.0123	1.999e-08	56.6	151313	9.88131e-300
7	Known	rs7847663	Known	9	100544868	PTCSC2	unknown	t	c	0.643	0.1252	0.0117	1.705e-26	81.1	153241	1.92e-136
8	Known	rs597808	Known	12	111973358	ATXN2	intron	a	g	0.5159	0.0711	0.0114	4.864e-10	58.3	153241	5.208e-25
Effects, standard errors (SE), p-values (P) and N total are provided for the final stage (discovery only). A1: effect allele; AF1: allele frequency of A1; I2: percentage of total variation across studies that is due to heterogeneity. N: total of individuals included in the analysis
All p-values were obtained from two-sided association tests (z-statistics), where correction for multiple testing is indicated by the level of genome-wide significance.
Variants were considered as known if they correlate (R²>0.1) with a previously known variant within a ±10Mb distance (Teumer et al, 2018., Zhou et al. 2020). Loci were considered as known if they include a known variant.
Bold values of the TSH p-values indicate genome-wide significance (p<5E-8).

## Sheet: ST9
Genome-wide significant variants for low TSH
Locus	Novel/Known Locus	Genetic variant	Novel/Known Variant	Chr	Position	Nearest Gene	Function	A1	A2	AF1	Effect	SE	P	I2	N	P TSH
1	Known	rs10799824	Known	1	19841174	CAPZB	unknown	a	g	0.1582	0.2567	0.028	4.258e-20	65.7	141549	5.12e-194
1	Known	rs4911994	Novel	1	19761593	CAPZB	intron	a	c	0.6203	0.143	0.0223	1.409e-10	33.6	141549	1.34e-98
2	Novel	rs334713	Novel	1	61622287	NFIA	intron	a	c	0.0494	0.3705	0.0471	3.544e-15	61.2	141549	3.18e-94
3	Novel	rs2802723	Novel	1	243498312	SDCCAG8	intron	t	c	0.4726	0.1199	0.0213	1.698e-08	12.9	141549	2.244e-06
4	Novel	rs7609003	Novel	2	43705862	THADA	intron	c	g	0.6353	0.1267	0.0225	1.866e-08	0	141549	6.534e-28
5	Novel	rs13015993	Novel	2	217625523	IGFBP5	unknown	a	g	0.7214	-0.1925	0.0233	1.339e-16	55.9	141549	1.3e-171
6	Novel	rs13138273	Novel	4	149619670	LOC105377480	unknown	a	g	0.7972	-0.1781	0.0263	1.241e-11	39.1	141549	9.71e-201
7	Known	rs34414970	Known	5	76534038	PDE8B	intron	t	g	0.6086	0.3829	0.0229	6.952e-63	64.7	140301	9.88e-300
7	Known	rs2928167	Novel	5	76477820	PDE8B	intron	a	g	0.863	-0.3519	0.0316	9.267e-29	55.1	140301	7.73e-208
8	Known	rs9472135	Novel	6	43809802	LINC01512	unknown	t	c	0.6991	-0.1936	0.0231	6.026e-17	30.8	141549	5.26e-208
8	Known	rs10948111	Known	6	43908624	LINC01512	unknown	t	c	0.2464	0.1671	0.0252	3.448e-11	0	141549	3.06e-112
9	Known	rs2983514	Known	6	166050119	PDE10A	intron	a	g	0.6664	-0.2362	0.0224	5.029e-26	35.2	139626	9.88e-300
10	Novel	rs9642699	Novel	8	32414614	NRG1	intron	a	g	0.7939	-0.1761	0.0258	9.297e-12	35.7	141549	1.078e-70
11	Novel	rs114322847	Novel	8	133883671	TG	missense	t	c	0.0252	0.6277	0.0643	1.613e-22	7.1	135767	2.844e-61
11	Novel	rs150123915	Novel	8	133964191	TG	intron	a	g	0.0146	0.8675	0.1062	3.135e-16	31.3	120425	3.835e-24
12	Novel	rs7873463	Novel	9	4221298	GLIS3	intron	a	c	0.2705	-0.1431	0.0247	6.611e-09	7.2	141549	1.38e-54
13	Known	rs7030241	Known	9	100550375	PTCSC2	unknown	a	t	0.6572	0.2061	0.0229	1.94e-19	70.5	141549	7.78e-137
14	Novel	rs954585	Novel	9	109642696	ZNF462	intron	a	g	0.6548	0.1718	0.023	8.281e-14	41	141549	3.044e-11
15	Known	rs17723470	Known	11	45227567	PRDM11	intron	t	c	0.2931	0.2508	0.0235	1.151e-26	43.2	141549	2.24e-91
16	Novel	rs116909374	Novel	14	36738361	MBIP	unknown	t	c	0.0336	0.5351	0.0637	4.602e-17	12.5	134805	1.109e-78
16	Novel	rs398745	Novel	14	36536181	LINC00609	unknown	a	c	0.6113	0.1327	0.022	1.734e-09	26.3	141549	1.356e-29
17	Novel	rs7144481	Novel	14	81610942	TSHR	intron,untranslated-3	t	c	0.8537	-0.2084	0.0307	1.217e-11	23.6	141549	5.534e-47
18	Novel	rs34162105	Novel	14	93575662	ITPK1	intron	t	c	0.7987	0.2469	0.0284	3.392e-18	10.8	141549	1.8e-92
19	Known	rs17477923	Known	15	49711185	FAM227B	intron	t	c	0.738	-0.233	0.0239	2.045e-22	21	141549	7.59e-75
20	Novel	rs1348003	Novel	15	89113441	LINC01586	unknown	c	g	0.3337	0.1696	0.0223	2.713e-14	39.3	141549	1.804e-56
21	Novel	rs58722186	Novel	16	79751591	MAFTRR	unknown	t	c	0.3319	0.1934	0.0225	8.706e-18	43.5	141549	9.08e-198
22	Known	rs8077245	Known	17	70376177	LINC00673	unknown	t	g	0.541	0.1483	0.0219	1.265e-11	2.3	141549	9.154e-44
22	Known	rs9915657	Novel	17	70127536	SOX9	intron	t	c	0.5461	0.1417	0.0217	6.196e-11	0	141549	2.494e-48
23	Novel	rs10420008	Novel	19	7234575	INSR	intron	a	g	0.7494	0.1494	0.0257	6.429e-09	0	139121	4.845e-64
24	Novel	rs35972756	Novel	20	44511257	ZSWIM1	nonsense	a	g	0.0209	-0.9725	0.0874	9.492e-29	98.4	138835	0.3255
25	Novel	rs181837724	Novel	23	31890456	DMD	intron	a	g	0.9804	-0.596	0.1076	3.057e-08	0	43895	0.08947
Effects, standard errors (SE), p-values (P) and N total are provided for the final stage (discovery only). A1: effect allele; AF1: allele frequency of A1; I2: percentage of total variation across studies that is due to heterogeneity. N: total of individuals included in the analysis
All p-values were obtained from two-sided association tests (z-statistics), where correction for multiple testing is indicated by the level of genome-wide significance.
Variants were considered as known if they correlate (R²>0.1) with a previously known variant within a ±10Mb distance (Teumer et al, 2018., Zhou et al. 2020). Loci were considered as known if they include a known variant.
Bold values of the TSH p-values indicate genome-wide significance (p<5E-8).

[truncated: 16 more sheets: ST10, ST11, ST12, ST13, ST14, ST15, ST16, ST17, ST18, ST19, ST20, ST21, ST22, ST23, ST24, ST25]
