# Supplementary material for: Multi-trait analysis characterizes the genetics of thyroid function and identifies causal associations with clinical implications
Source: Nat Commun. 2024 Jan 30;15:888. doi: 10.1038/s41467-024-44701-9 (PMC10828500; doi:10.1038/s41467-024-44701-9)
Supplement: Supplementary file 6 — Source Data [file 41467_2024_44701_MOESM6_ESM.xlsx]

## Sheet: Overview
Figure	Data source
Figure 1	N/A (no specific data included in the drawing)
Figure 2	GWAS results (www.thyroidomics.com)
Figure 3	GWAS results (www.thyroidomics.com)
Figure 4	Source_Data.xlsx
Figure 5	Supplementary Table 14
Figure 6	Supplementary Table 20
Figure 7	Supplementary Table 21
Figure 8	Supplementary Table 22
Supplementary Figure 1	Source_Data.xlsx
Supplementary Figure 2	GWAS results (www.thyroidomics.com)
Supplementary Figure 3	GWAS results (www.thyroidomics.com)
Supplementary Figure 4	GWAS results (www.thyroidomics.com)
Supplementary Figure 5	Supplementary Table 11
Supplementary Figure 6	GWAS results (www.thyroidomics.com)
Supplementary Figure 7	Supplementary Table 13
Supplementary Figure 8	Supplementary Table 14
Supplementary Figure 9	Supplementary Table 16
Supplementary Figure 10	GWAS results (www.thyroidomics.com)
Supplementary Figure 11	Supplementary Table 22
Supplementary Figure 12	Supplementary Table 24
Supplementary Figure 13	Supplementary Table 23

## Sheet: Figure 4
trait1	trait2	rg	se	z	p	FDR
FT3	FT4	0.1213	0.1141	1.0633	0.2877	0.359625
FT3	TSH	-0.2016	0.0577	-3.4922	0.0005	0.0009375
FT3	TT3	0.4839	0.1302	3.7155	0.0002	0.0005
FT3	FT3/FT4 ratio	0.5405	0.071	7.6123	2.69e-14	1.00875e-13
FT3	TT3/FT4 ratio	0.1992	0.1231	1.6178	0.1057	0.15855
FT4	TSH	-0.1411	0.0681	-2.0712	0.0383	0.0638333
FT4	TT3	-0.0195	0.0909	-0.214	0.8305	0.889821
FT4	FT3/FT4 ratio	-0.7658	0.0448	-17.0851	1.91e-65	2.865e-64
FT4	TT3/FT4 ratio	-0.6935	0.0721	-9.6199	6.59e-22	3.295e-21
TSH	TT3	0.0338	0.0721	0.4691	0.639	0.737308
TSH	FT3/FT4 ratio	0.0069	0.0739	0.094	0.9251	0.9251
TSH	TT3/FT4 ratio	0.1203	0.0778	1.5453	0.1223	0.166773
TT3	FT3/FT4 ratio	0.3555	0.1016	3.5004	0.0005	0.0009375
TT3	TT3/FT4 ratio	0.7457	0.0629	11.8551	2.03e-32	1.5225e-31
FT3/FT4 ratio	TT3/FT4 ratio	0.7033	0.0935	7.5246	5.29e-14	1.587e-13
rg represents the genetic correlation

## Sheet: Figure S1
	Decreased TSH	Increased TSH	TSH	FT4	FT3	TT3	FT3/FT4 ratio	TT3/FT4 ratio	Iodine status
Adigen	0	0	431	0	431	0	0	0	unknown
Amish	0	0	1617	0	0	0	0	0	unknown
ARIC	232	521	7358	7356	0	7357	0	7356	risk of iodine-induced hyperthyroidism
BHS	134	158	4114	4367	4034	0	4033	0	iodine-sufficient
BLSA	0	0	499	499	499	0	499	0	unknown
BLTS	0	0	1954	1954	1954	0	1941	0	iodine-sufficient
CHS	56	482	1748	1735	0	1723	0	1584	risk of iodine-induced hyperthyroidism
CHRIS	0	0	8302	0	0	0	0	0	iodine-sufficient
CROATIA_Split	0	111	817	817	817	817	817	817	iodine-sufficient
CROATIA_Korcula	0	73	738	739	739	0	739	0	iodine-sufficient
CROATIA_Vis	0	64	782	799	744	0	770	0	iodine-sufficient
EPIC-Norfolk	268	713	9572	9572	0	0	0	0	unknown
Fenland	41	445	9675	9675	9675	0	9675	0	unknown
FHS	65	139	2440	0	0	0	0	0	risk of iodine-induced hyperthyroidism
GARP	0	0	290	290	0	0	0	0	unknown
GCKD	168	106	3390	3387	3388	0	3385	0	iodine-sufficient
GESUS	0	171	2298	2298	0	2298	0	2298	mild iodine deficiency
GODARTS	0	0	11681	2319	0	0	0	0	mild iodine deficiency
HBCS	0	0	412	412	403	0	403	0	mild iodine deficiency
Health2006	73	69	2580	2525	0	0	0	0	iodine replete
Health2008	0	0	613	613	0	0	0	0	iodine replete
HUNT	1376	922	53044	0	0	0	0	0	iodine-sufficient
InCHIANTI	0	0	0	0	1102	0	1102	0	mild iodine deficiency
Inter99	133	126	4995	4995	0	0	0	0	mild iodine deficiency
KORA	165	74	2213	2206	2206	0	2200	0	iodine-sufficient
LBC1921	66	0	343	343	0	266	0	266	mild to moderate iodine deficiency
LBC1936	96	99	731	731	0	648	0	648	mild to moderate iodine deficiency
Leiden Longevity Study	0	0	1702	1702	1702	0	1702	0	iodine-sufficient
LifeLines-1	0	0	4163	4163	4163	0	4163	0	iodine-sufficient
LifeLines-2	0	0	7977	7977	7976	0	7976	0	iodine-sufficient
Michigan Genomics Initiative	202	233	18778	7434	1277	882	0	703	unknown
Nijmegen Biomedical Study	48	44	4222	4222	0	878	0	878	iodine-sufficient
PROSPER	132	297	4215	4215	0	0	0	0	iodine-sufficient to mild iodine deficiency
Regeneron/Geisinger DiscovEHR	0	0	69877	6215	6215	0	0	0	unknown
Rotterdam Study I	76	315	2919	2919	0	0	0	0	iodine-sufficient
Rotterdam Study II	0	188	1731	1729	0	0	0	0	iodine-sufficient
Rotterdam Study III	0	200	2594	2593	0	0	0	0	iodine-sufficient
SardiNIA	336	230	5552	5552	0	0	0	0	mild to moderate iodine deficiency
SHIP	274	102	3335	3329	3329	0	3326	0	mild iodine deficiency
SHIP-Trend	257	113	3279	3172	3170	0	3164	0	mild iodine deficiency
SIBLOS	0	0	961	961	961	960	960	960	mild iodine deficiency
TwinsUK	42	110	3270	2252	1759	0	1758	0	mild to moderate iodine deficiency
Val Borbera	61	40	1541	0	0	0	0	0	mild iodine deficiency
WGHS	168	680	2487	2487	2487	0	2482	0	unknown
